# Supplementary material for: Unveiling the Genetic Complexity of Teratozoospermia: Integrated Genomic Analysis Reveals Novel Insights into lncRNAs’ Role in Male Infertility
Source: Int J Mol Sci. 2023 Oct 9;24(19):15002. doi: 10.3390/ijms241915002 (PMC10573971; doi:10.3390/ijms241915002)
Supplement: Supplementary file 1 [file ijms-24-15002-s001.zip › Supplementary Table S1.xlsx]

## Sheet: Φύλλο1
List of DE lncRNAs (Teratozoospermia vs Normozoospermia) according to Zhou & Wang, 2020 [27]
LINC00467
ΙGSF11-AS1
MALAT1
RNF157-AS1
MIR663AHG
PRMT5-AS1
OTUD6B-AS1
ZBTB20-ASI
SMAD1-AS2
SLIT2-IT1
LINC00710
EPB41L4A-AS1
AC008088
AF001548
CASC16
LINC00347
LINC00658
SNHG19
LINC00844
FAM181A-AS1
LARGE-AS1
LINC01364
SCAMP1-AS1
BVES-AS1
ST7-AS2
LINC01116
PGPD4-AS1
USP3-AS1
LINC01350
SPATA3-AS1
RBAKDN
HLA-F-AS1
PITPNA-AS1
FIRRE
LINC01282
LINC00545
LINC00845
ZNF252P-AS1
CASC6
RAP2C-AS1
STAM-AS1
TOB1-AS1
LINC00645
LINC01091
LINC00853
A1BG-AS1
CDKN2B-AS1
BFSP2-AS1
LZTS1-AS1
LINC01213
LINC00629
LINC01352
STAU2-AS1
SEPSECS-AS1
LINC00276
GHET1
C12orf77
AC092620
ARHGEF26-AS1
NEGR1-ΙΤ1
TRG-AS1
LINC01111
LINC01305
KRTAP5-AS1
LINC01425
PRICKLE2-AS3
FAM13A-AS1
LINC00266-1
LINC01448
AL022344
EP300-AS1
HYMAI
GLIDR
RHPN1-AS1
AQP4-AS1
SENCR
TMEM254-AS1
HOXC-AS3
PRR7-AS1
LINC00668
DCTN1-AS1
LINC01029
COX10-AS1
CASC11
LINC01355
NNT-AS1
LINC00877
SLC16A1-AS1
LINC01359
LINC00592
LINC00944
BANCR
ELOVL2-AS1
AP000525
FRMD6-AS1
LINC00466
C7orf69
ACVR2B-AS1
SEC24B-AS1
ADARB2-AS1
PARD6G-AS1
