# Supplementary material for: Unveiling the Genetic Complexity of Teratozoospermia: Integrated Genomic Analysis Reveals Novel Insights into lncRNAs’ Role in Male Infertility
Source: Int J Mol Sci. 2023 Oct 9;24(19):15002. doi: 10.3390/ijms241915002 (PMC10573971; doi:10.3390/ijms241915002)
Supplement: Supplementary file 1 [file ijms-24-15002-s001.zip › Supplementary Table S2.xlsx]

## Sheet: Φύλλο1
Exclusive variants in teratozoospermic men that are mapped to differentially expressed (DE) lncRNA regions
rs139506376
rs192951620
rs11608307
rs199829469
rs10747633
rs11170045
rs17126450
rs7972661
rs936329
rs1870213
rs143637901
rs3060906
rs7301136
rs369407460
rs7315889
rs10783499
rs7316130
rs10876245
rs10876246
rs10876247
rs10876248
rs10783500
rs10783501
rs10747634
rs7306094
rs58228759
rs10747635
rs201943105
rs6580867
rs6580868
rs372361014
rs10695624
rs146122304
rs7960262
rs7960310
rs7295040
rs7294846
rs7298023
rs7314387
rs7298299
rs7133140
rs7303604
rs10783503
rs10783504
rs11170048
rs11170049
rs11170050
rs7970078
rs56035420
rs76461437
rs12857071
rs1413989183
rs1408092566
rs12867643
rs5804744
rs994005790
rs35258286
rs200712585
rs35010684
rs1048850875
rs181474385
rs1954519
rs35170395
rs201539622
rs9672019
rs3085762
rs148817172
rs17123971
rs540212463
rs147559656
rs540262303
rs61181433
rs17124108
rs1956568
rs1956567
rs77928861
rs76730443
rs11846557
rs78385974
rs78859585
rs1003062978
rs566495825
rs74054641
rs11295190
rs140545749
rs74054651
rs76118324
rs1291001844
rs61982442
rs57317610
rs963233760
rs3112572
rs3104747
rs890677356
rs1027284660
rs141507864
rs148194366
rs72807664
rs148235988
rs111925335
rs56343993
rs3112586
rs12601543
rs16948439
rs2165836
rs62054456
rs2322967
rs62054457
rs72812604
rs11655311
rs11651454
rs58599802
rs11653111
rs55970612
rs111218908
rs71369679
rs144187924
rs75354753
rs202219080
rs190162539
rs190734211
rs185845844
rs145691172
rs78729659
rs77325104
rs142663360
rs146675061
rs74992027
rs79428702
rs75600629
rs113450739
rs78621456
rs77847888
rs149046749
rs16948578
rs62057076
rs558959381
rs1036255329
rs4792405
rs4792406
rs73261890
rs8071328
rs11335807
rs4343324
rs12946441
rs4325606
rs2323052
rs73261898
rs7217003
rs7218390
rs6502309
rs34934288
rs140985197
rs77706259
rs4792409
rs4792410
rs4792411
rs75316084
rs118086734
rs720713
rs74567984
rs720712
rs7212709
rs7212837
rs2323054
rs111586216
rs2323055
rs2004571
rs114894441
rs62053868
rs55680057
rs75911077
rs186408384
rs77861103
rs11657682
rs141876857
rs140159511
rs186998659
rs565813739
rs62053874
rs1567562771
rs78863474
rs147925529
rs12103715
rs116968614
rs73979135
rs77632363
rs73979136
rs4054753
rs746795452
rs150364102
rs111970635
rs143734021
rs9911381
rs75133618
rs17676868
rs71366131
rs8077948
rs1436341129
rs74500564
rs112388801
rs78487266
rs11871462
rs533689569
rs8073593
rs8078276
rs73979142
rs540277751
rs78571880
rs77819487
rs145368803
rs144953450
rs75424567
rs372931905
rs200237871
rs556062304
rs113257164
rs34171692
rs537558781
rs939941174
rs72890923
rs35183418
rs11444465
rs61522089
rs561805637
rs2077811
rs34503881
rs71266965
rs1276209780
rs147635704
rs72639452
rs146664641
rs540064097
rs8089918
rs76467870
rs78146291
rs16942730
rs16942733
rs71352702
rs71353403
rs4800769
rs148592061
rs117309327
rs35075467
rs1297461595
rs566787900
rs34069622
rs66730154
rs906965445
rs953369619
rs72878794
rs457860
rs4800271
rs66511651
rs230654
rs10502479
rs75774450
rs58556850
rs17694707
rs117260770
rs66850528
rs147879303
rs28412857
rs143751997
rs45568438
rs16942974
rs3910470
rs11663286
rs11659808
rs16942981
rs16942983
rs57440801
rs186243658
rs200839830
rs562870363
rs183707828
rs16943138
rs776781235
rs34600421
rs77533178
rs138747694
rs78928813
rs1179358393
rs10502484
rs73404829
rs575384887
rs146976989
rs74366314
rs34987256
rs7233292
rs9966600
rs9964571
rs1463193323
rs1184882267
rs11083199
rs200784992
rs963778307
rs34176741
rs537400192
rs181845891
rs6506812
rs1547553
rs1879105
rs117301167
rs563104795
rs1265960
rs1265961
rs12980208
rs4801579
rs6510137
rs893184
rs2375470
rs3833872
rs893183
rs893182
rs893181
rs893180
rs80109863
rs1055288414
rs376701866
rs1234813802
rs61818169
rs56822355
rs41453048
rs12029108
rs72727706
rs548368816
rs11576884
rs12048982
rs568903388
rs143555893
rs373651235
rs72727747
rs996891964
rs77110729
rs1291428285
rs12128444
rs943873
rs74078897
rs11208154
rs12726530
rs78399008
rs544371052
rs116805267
rs6588019
rs115032793
rs4420117
rs189428753
rs997791
rs12240186
rs138995278
rs114730998
rs2149397
rs202225487
rs201913989
rs75342058
rs71045889
rs4915889
rs13374496
rs7554136
rs182064413
rs575572236
rs57428446
rs76979566
rs77917101
rs139431129
rs138523449
rs78720768
rs80202485
rs115587929
rs147054784
rs566058087
rs111306628
rs76753384
rs76563832
rs113871332
rs11208562
rs61734444
rs200789064
rs77052768
rs79890908
rs150582687
rs561414281
rs7515722
rs7555691
rs150716538
rs117281921
rs187636325
rs73109816
rs558678697
rs897615293
rs114732711
rs1046120945
rs142992890
rs1411500157
rs77517568
rs371767667
rs1285843394
rs1246731095
rs1021557509
rs1442163076
rs1239666243
rs1444716597
rs1450752664
rs5000467
rs1174103288
rs5000468
rs530823617
rs1296567465
rs1330733173
rs1208688243
rs5004398
rs111794680
rs1440616711
rs1003852277
rs76067818
rs73109833
rs73352768
rs79755841
rs77992803
rs2380062
rs79250758
rs71241730
rs140163790
rs66510209
rs62198189
rs75609128
rs112110936
rs62198221
rs75849046
rs372104203
rs62198256
rs796834881
rs201906015
rs75230114
rs112197352
rs140187420
rs142012648
rs148126300
rs141831687
rs140942486
rs2697506
rs561949959
rs8121036
rs55997679
rs6133208
rs73063675
rs13040985
rs17778660
rs73063689
rs188255365
rs563458445
rs16990974
rs10485489
rs73063700
rs2144932
rs58781609
rs1430056911
rs200559325
rs376472675
rs201679291
rs117994546
rs71336990
rs139769106
rs73065111
rs56855086
rs145067025
rs2051225
rs2713411
rs2843319
rs2713412
rs2844969
rs2844970
rs369121777
rs57960267
rs2844983
rs1402817287
rs796663191
rs4643631
rs915684
rs140561233
rs2713446
rs1987568
rs201655404
rs2716404
rs2716403
rs5992008
rs561799566
rs10556968
rs5994791
rs73170560
rs75937771
rs76672817
rs76960606
rs78716535
rs993218018
rs16992940
rs8135115
rs11912486
rs192213808
rs552651305
rs12167949
rs35349783
rs77567593
rs200922703
rs375345423
rs113090996
rs79554043
rs79568391
rs1408703188
rs1979036
rs552233863
rs570122922
rs145704570
rs4669947
rs182464015
rs77181661
rs10170814
rs113087487
rs34825513
rs78696984
rs150743101
rs182090826
rs67367226
rs115696085
rs7595891
rs4669953
rs61146455
rs80154283
rs67411146
rs57124396
rs12617791
rs61083767
rs199866974
rs181644924
rs80060899
rs1979209
rs35884992
rs148898253
rs115954195
rs16860901
rs57919562
rs183563763
rs1332379126
rs115903082
rs11884694
rs11896035
rs62131244
rs62131245
rs62131246
rs80186239
rs531973873
rs764966001
rs10199378
rs112146977
rs111881514
rs532849783
rs181025847
rs454687
rs150289675
rs141905202
rs13389168
rs360466
rs75072380
rs28574805
rs449993
rs10169809
rs59976228
rs56979469
rs200529800
rs113979867
rs150759390
rs112024066
rs570299780
rs368206327
rs115487014
rs114422060
rs146424004
rs141072716
rs11900823
rs149595013
rs4009026
rs2030253
rs10929896
rs77769873
rs7574328
rs7574454
rs139661358
rs140997477
rs58017575
rs115391081
rs112983175
rs148785073
rs141732937
rs6710151
rs189545890
rs112062841
rs116542715
rs200973430
rs75649296
rs35787447
rs116246786
rs552902562
rs146424060
rs34865466
rs13017322
rs187952751
rs75746108
rs79950122
rs116494999
rs188283255
rs371837261
rs1189625
rs62132235
rs7559128
rs183421704
rs369771974
rs191292173
rs35963917
rs373087553
rs145814502
rs34818126
rs370834753
rs78428630
rs148522800
rs34090281
rs34288459
rs35211837
rs34768908
rs6432439
rs62133778
rs71435418
rs71435419
rs17335943
rs146345051
rs6432443
rs146765300
rs74700264
rs75735420
rs79354352
rs199906082
rs147826557
rs10209209
rs28710328
rs28417068
rs112176026
rs141117283
rs71662557
rs28517738
rs10184765
rs10184766
rs149760098
rs16861237
rs150124814
rs70958061
rs35262970
rs1992939
rs10181733
rs7585896
rs7355463
rs10172674
rs111808075
rs10048649
rs12616773
rs11676879
rs149381038
rs10495632
rs113437521
rs113485454
rs113319085
rs36160296
rs16861324
rs112809826
rs112270371
rs11684137
rs145580975
rs11694183
rs6724070
rs150669481
rs75917063
rs16861387
rs141174495
rs57663430
rs116086571
rs987775131
rs13407274
rs13401417
rs777687619
rs13404991
rs13403244
rs142321417
rs2218713
rs2018213
rs12469265
rs968091331
rs6733845
rs6719567
rs6719569
rs72781310
rs72781312
rs142810926
rs7608366
rs111644506
rs72781316
rs7564477
rs12474191
rs13413846
rs74330429
rs7608163
rs4668824
rs10677644
rs148083747
rs1448959
rs10185954
rs12987678
rs34365427
rs4384751
rs1809052
rs12692523
rs2380587
rs12479271
rs11903362
rs10929907
rs985881990
rs13399529
rs111694045
rs10202758
rs77054521
rs9287778
rs190138667
rs76649438
rs72781367
rs72781368
rs771662348
rs115057399
rs13388783
rs6735064
rs16861615
rs114493546
rs116544876
rs76868096
rs10536422
rs13385301
rs57746667
rs13389727
rs10495639
rs112869737
rs66522039
rs72781394
rs1460894807
rs10193502
rs13416263
rs28799868
rs76436285
rs13419213
rs34758411
rs72783305
rs11340294
rs13410836
rs62133821
rs10203925
rs72783315
rs35539474
rs72783321
rs10184326
rs114612936
rs72783335
rs13393448
rs72783341
rs13422220
rs13419746
rs144312775
rs149030569
rs13413931
rs72783355
rs11899364
rs11904840
rs11884512
rs13411607
rs10206930
rs114807987
rs141095726
rs1871620
rs11421502
rs76519079
rs78011611
rs11896879
rs11891208
rs35428608
rs35776851
rs34023598
rs2922314
rs2969359
rs2969358
rs2969357
rs72997282
rs113089181
rs11684784
rs6723379
rs892528946
rs13096563
rs57060416
rs141508570
rs56286685
rs56332329
rs78039258
rs72982207
rs142550987
rs61791493
rs11436645
rs772423366
rs566737693
rs11711982
rs73158489
rs73160504
rs9289937
rs17817774
rs62276839
rs73160507
rs1713846
rs1727920
rs1727919
rs1713847
rs6789213
rs6776152
rs1609207
rs9844496
rs1629659
rs183587529
rs540727677
rs11373502
rs16823657
rs13068190
rs1713812
rs531605480
rs1713839
rs744175
rs1727880
rs1727883
rs1727884
rs1713828
rs1713827
rs71281391
rs62251772
rs11712216
rs112783128
rs79655814
rs73095146
rs901028815
rs9865067
rs1247675362
rs6549428
rs9870629
rs777005187
rs867480
rs79627088
rs12330270
rs73095178
rs79633721
rs1392492921
rs56886370
rs866953143
rs61450710
rs56186819
rs538505105
rs59058260
rs55695491
rs66732055
rs66909904
rs9851547
rs77912805
rs537158499
rs1382709708
rs1297243151
rs1346607525
rs140409890
rs111705539
rs75998330
rs35107549
rs137880770
rs55952386
rs1561027235
rs115879172
rs6854151
rs17040388
rs62326006
rs17040390
rs35829490
rs6533427
rs767291227
rs75085061
rs76128567
rs13126627
rs772657703
rs1432380671
rs28575471
rs6848452
rs7694710
rs67727505
rs10025781
rs527666182
rs10016533
rs9996214
rs10006717
rs201678824
rs114342566
rs2589854
rs6837781
rs2589845
rs72670521
rs72670525
rs12500929
rs2042627
rs2042628
rs9307531
rs72670528
rs13117812
rs13117506
rs189950798
rs142337547
rs555091777
rs146531208
rs149577601
rs181493375
rs202064760
rs200171076
rs112864724
rs200333397
rs141398307
rs72670537
rs72670538
rs117863490
rs1349440850
rs17007233
rs147672331
rs56406936
rs72670547
rs145346194
rs1198268482
rs12233664
rs1425409
rs1417009812
rs77323480
rs9999757
rs17007390
rs80241675
rs201119511
rs72670580
rs1401408170
rs140604652
rs553142360
rs17491036
rs114309389
rs201010256
rs112076314
rs66477141
rs11736884
rs11731103
rs58194546
rs1560738
rs58833496
rs13434683
rs13435426
rs75562710
rs28438519
rs3113365
rs142095320
rs2972030
rs3017905
rs182690862
rs3017900
rs2924935
rs70959628
rs1253858409
rs36143274
rs62308725
rs1553950017
rs1801918
rs78146337
rs79070299
rs76689071
rs7726212
rs80055119
rs113386497
rs114194340
rs76156720
rs142446680
rs80113729
rs1483387930
rs1294225607
rs73448883
rs114014229
rs1277122392
rs113004123
rs58993405
rs114879167
rs58500314
rs73450511
rs113073486
rs113031186
rs6902066
rs148124062
rs6907449
rs1611351
rs1736918
rs1343234203
rs183247857
rs952200429
rs144991325
rs72915147
rs659049
rs659063
rs183034199
rs66492211
rs62444210
rs548033676
rs2656522
rs142536354
rs3734931
rs17710723
rs4595031
rs10505504
rs62515790
rs28548827
rs141681660
rs1342889218
rs7823346
rs2978419
rs7832026
rs1476247
rs10107110
rs77289633
rs150215255
rs16938650
rs57365702
rs73318737
rs141658677
rs59177099
rs16938654
rs56291509
rs76735843
rs77310658
rs4738353
rs148731268
rs12681283
rs780718645
rs75128030
rs78542818
rs16938658
rs148861490
rs71529268
rs145259304
rs139032202
rs112131011
rs149052872
rs56919958
rs10107823
rs10107459
rs10107431
rs16939282
rs10089121
rs2312424
rs10092692
rs73356234
rs75057053
rs28483680
rs10104960
rs10087811
rs1275330817
rs116251467
rs139178550
rs142856755
rs75335066
rs567789268
rs199889712
rs3217986
rs1368574245
rs16935753
rs60693449
rs143070667
rs10217269
rs12352425
rs73652847
rs73652849
rs2151279
rs17694555
rs62560775
rs547313774
rs1284429537
rs61743293
rs543665338
rs4977754
rs28557075
rs16905599
rs41386451
rs61374441
rs7855162
rs146293394
rs372394016
rs73448370
rs1547704
rs185937461
rs564311323
rs144853922
rs141546182
rs35998780
rs201704790
rs141991179
rs1267699218
rs138595279
rs7062615
rs56381791
rs137972388
rs148594540
rs758517125
rs768718050
rs189058100
rs1323817602
rs7881407
rs7891128
rs57274774
rs140575131
rs753684695
rs1379677175
rs753608979
rs201789544
rs1264331468
rs112111321
rs147816403
rs200231536
rs143701433
rs5933128
rs530003317
rs188327999
rs371080081
rs141773180
rs140264543
rs149506461
rs5933133
rs56981000
rs138759350
rs73572057
rs5933142
rs5977685
rs186031138
rs1164714972
rs5933143
rs5930565
rs927693780
rs5930566
rs5933146
rs73556133
rs113457316
rs73556142
rs5933149
rs5933150
rs5977692
rs11321221
rs5933153
rs5933154
rs2179978
rs146171842
rs189346888
rs5917795
rs185257299
rs17247856
