# Supplementary material for: Unveiling the Genetic Complexity of Teratozoospermia: Integrated Genomic Analysis Reveals Novel Insights into lncRNAs’ Role in Male Infertility
Source: Int J Mol Sci. 2023 Oct 9;24(19):15002. doi: 10.3390/ijms241915002 (PMC10573971; doi:10.3390/ijms241915002)
Supplement: Supplementary file 1 [file ijms-24-15002-s001.zip › Supplementary Table S3.xlsx]

## Sheet: Φύλλο1
SNP	SNP position	miRNA	lncRNA Transcript	Gain/Loss	lncRNA
rs56035420	chr12:53982320	hsa-miR-486-3p	NONHSAT028516.2	Loss	HOXC-AS3
rs56035420	chr12:53982320	hsa-miR-1237-5p	NONHSAT028516.2	Loss	HOXC-AS3
rs56035420	chr12:53982320	hsa-miR-3936	NONHSAT028516.2	Loss	HOXC-AS3
rs56035420	chr12:53982320	hsa-miR-4488	NONHSAT028516.2	Loss	HOXC-AS3
rs56035420	chr12:53982320	hsa-miR-4697-5p	NONHSAT028516.2	Loss	HOXC-AS3
rs56035420	chr12:53982320	hsa-miR-4716-3p	NONHSAT028516.2	Loss	HOXC-AS3
rs56035420	chr12:53982320	hsa-miR-6732-5p	NONHSAT028516.2	Loss	HOXC-AS3
rs56035420	chr12:53982320	hsa-miR-6794-5p	NONHSAT028516.2	Loss	HOXC-AS3
rs56035420	chr12:53982320	hsa-miR-6805-5p	NONHSAT028516.2	Loss	HOXC-AS3
rs56035420	chr12:53982320	hsa-miR-6846-5p	NONHSAT028516.2	Loss	HOXC-AS3
rs56035420	chr12:53982320	hsa-miR-6848-5p	NONHSAT028516.2	Loss	HOXC-AS3
rs73979135	chr17:14024178	hsa-miR-3136-3p	NONHSAT145753.2	Loss	COX10-AS1
rs73979135	chr17:14024178	hsa-miR-3912-3p	NONHSAT145753.2	Loss	COX10-AS1
rs73979135	chr17:14024178	hsa-miR-7155-3p	NONHSAT145753.2	Loss	COX10-AS1
rs746795452	chr17:14029259	hsa-miR-641	NONHSAT145751.2	Gain	COX10-AS1
rs746795452	chr17:14029259	hsa-miR-548u	NONHSAT145751.2	Gain	COX10-AS1
rs746795452	chr17:14029259	hsa-miR-3617-5p	NONHSAT145751.2	Gain	COX10-AS1
rs746795452	chr17:14029259	hsa-miR-7161-5p	NONHSAT145751.2	Gain	COX10-AS1
rs746795452	chr17:14029259	hsa-miR-641	NONHSAT145752.2	Gain	COX10-AS1
rs746795452	chr17:14029259	hsa-miR-548u	NONHSAT145752.2	Gain	COX10-AS1
rs746795452	chr17:14029259	hsa-miR-3617-5p	NONHSAT145752.2	Gain	COX10-AS1
rs746795452	chr17:14029259	hsa-miR-7161-5p	NONHSAT145752.2	Gain	COX10-AS1
rs746795452	chr17:14029259	hsa-miR-641	NONHSAT145754.2	Gain	COX10-AS1
rs746795452	chr17:14029259	hsa-miR-548u	NONHSAT145754.2	Gain	COX10-AS1
rs746795452	chr17:14029259	hsa-miR-3617-5p	NONHSAT145754.2	Gain	COX10-AS1
rs746795452	chr17:14029259	hsa-miR-7161-5p	NONHSAT145754.2	Gain	COX10-AS1
rs746795452	chr17:14029259	hsa-miR-641	NONHSAT145753.2	Gain	COX10-AS1
rs746795452	chr17:14029259	hsa-miR-548u	NONHSAT145753.2	Gain	COX10-AS1
rs746795452	chr17:14029259	hsa-miR-3617-5p	NONHSAT145753.2	Gain	COX10-AS1
rs746795452	chr17:14029259	hsa-miR-7161-5p	NONHSAT145753.2	Gain	COX10-AS1
rs150364102	chr17:14030305	hsa-miR-633	NONHSAT175957.1	Gain	COX10-AS1
rs150364102	chr17:14030305	hsa-miR-338-5p	NONHSAT145751.2	Gain	COX10-AS1
rs150364102	chr17:14030305	hsa-miR-633	NONHSAT175958.1	Gain	COX10-AS1
rs150364102	chr17:14030305	hsa-miR-338-5p	NONHSAT145752.2	Gain	COX10-AS1
rs150364102	chr17:14030305	hsa-miR-338-5p	NONHSAT175957.1	Gain	COX10-AS1
rs150364102	chr17:14030305	hsa-miR-633	NONHSAT145752.2	Gain	COX10-AS1
rs150364102	chr17:14030305	hsa-miR-633	NONHSAT145751.2	Gain	COX10-AS1
rs150364102	chr17:14030305	hsa-miR-338-5p	NONHSAT175958.1	Gain	COX10-AS1
rs111970635	chr17:14030547	hsa-miR-6814-5p	NONHSAT145751.2	Loss	COX10-AS1
rs111970635	chr17:14030547	hsa-miR-6814-5p	NONHSAT145752.2	Loss	COX10-AS1
rs111970635	chr17:14030547	hsa-miR-6814-5p	NONHSAT145754.2	Loss	COX10-AS1
rs111970635	chr17:14030547	hsa-miR-6814-5p	NONHSAT175957.1	Loss	COX10-AS1
rs111970635	chr17:14030547	hsa-miR-6814-5p	NONHSAT175958.1	Loss	COX10-AS1
rs111970635	chr17:14030547	hsa-miR-6814-5p	NONHSAT145753.2	Loss	COX10-AS1
rs143734021	chr17:14030726	hsa-miR-4743-5p	NONHSAT145754.2	Gain	COX10-AS1
rs143734021	chr17:14030726	hsa-miR-4743-5p	NONHSAT145753.2	Gain	COX10-AS1
rs537558781	chr18:26697329	hsa-miR-5003-5p	NONHSAT238417.1	Loss	AQP4-AS1
rs16942974	chr18:26934819	hsa-miR-873-5p	NONHSAT058766.2	Gain	AQP4-AS1
rs16942974	chr18:26934819	hsa-miR-4496	NONHSAT058766.2	Gain	AQP4-AS1
rs16942974	chr18:26934819	hsa-miR-5681a	NONHSAT058766.2	Gain	AQP4-AS1
rs16942974	chr18:26934819	hsa-miR-6730-5p	NONHSAT058766.2	Gain	AQP4-AS1
rs16942974	chr18:26934819	hsa-miR-12124	NONHSAT058766.2	Gain	AQP4-AS1
rs16942974	chr18:26934819	hsa-miR-211-3p	NONHSAT058766.2	Loss	AQP4-AS1
rs16942974	chr18:26934819	hsa-miR-1252-5p	NONHSAT058766.2	Loss	AQP4-AS1
rs16942974	chr18:26934819	hsa-miR-3202	NONHSAT058766.2	Loss	AQP4-AS1
rs16942974	chr18:26934819	hsa-miR-4270	NONHSAT058766.2	Loss	AQP4-AS1
rs16942974	chr18:26934819	hsa-miR-4441	NONHSAT058766.2	Loss	AQP4-AS1
rs16942974	chr18:26934819	hsa-miR-4533	NONHSAT058766.2	Loss	AQP4-AS1
rs16942974	chr18:26934819	hsa-miR-4747-5p	NONHSAT058766.2	Loss	AQP4-AS1
rs16942974	chr18:26934819	hsa-miR-5196-5p	NONHSAT058766.2	Loss	AQP4-AS1
rs16942974	chr18:26934819	hsa-miR-5584-5p	NONHSAT058766.2	Loss	AQP4-AS1
rs16942974	chr18:26934819	hsa-miR-6750-5p	NONHSAT058766.2	Loss	AQP4-AS1
rs16942974	chr18:26934819	hsa-miR-6754-5p	NONHSAT058766.2	Loss	AQP4-AS1
rs16942974	chr18:26934819	hsa-miR-6822-5p	NONHSAT058766.2	Loss	AQP4-AS1
rs16942974	chr18:26934819	hsa-miR-9500	NONHSAT058766.2	Loss	AQP4-AS1
rs3910470	chr18:26935883	hsa-miR-298	NONHSAT058766.2	Loss	AQP4-AS1
rs3910470	chr18:26935883	hsa-miR-6767-5p	NONHSAT058766.2	Loss	AQP4-AS1
rs1879105	chr18:80169145	hsa-miR-1203	NONHSAT178127.1	Gain	PARD6G-AS1
rs1879105	chr18:80169145	hsa-miR-451b	NONHSAT178127.1	Gain	PARD6G-AS1
rs1879105	chr18:80169145	hsa-miR-6081	NONHSAT178127.1	Gain	PARD6G-AS1
rs1879105	chr18:80169145	hsa-miR-10398-3p	NONHSAT178127.1	Gain	PARD6G-AS1
rs1879105	chr18:80169145	hsa-miR-1203	NONHSAT178128.1	Gain	PARD6G-AS1
rs1879105	chr18:80169145	hsa-miR-451b	NONHSAT178128.1	Gain	PARD6G-AS1
rs1879105	chr18:80169145	hsa-miR-6081	NONHSAT178128.1	Gain	PARD6G-AS1
rs1879105	chr18:80169145	hsa-miR-10398-3p	NONHSAT178128.1	Gain	PARD6G-AS1
rs1879105	chr18:80169145	hsa-miR-1203	NONHSAT178130.1	Gain	PARD6G-AS1
rs1879105	chr18:80169145	hsa-miR-451b	NONHSAT178130.1	Gain	PARD6G-AS1
rs1879105	chr18:80169145	hsa-miR-6081	NONHSAT178130.1	Gain	PARD6G-AS1
rs1879105	chr18:80169145	hsa-miR-10398-3p	NONHSAT178130.1	Gain	PARD6G-AS1
rs1265961	chr19:58349021	hsa-miR-12136	NONHSAT239592.1	Gain	A1BG-AS1
rs6510137	chr19:58352784	hsa-miR-3928-3p	NONHSAT068374.2	Gain	A1BG-AS1
rs6510137	chr19:58352784	hsa-miR-651-3p	NONHSAT068374.2	Loss	A1BG-AS1
rs6510137	chr19:58352784	hsa-miR-12120	NONHSAT068374.2	Loss	A1BG-AS1
rs893181	chr19:58353716	hsa-miR-21-3p	NONHSAT068368.2	Gain	A1BG-AS1
rs893181	chr19:58353716	hsa-miR-122b-3p	NONHSAT068368.2	Gain	A1BG-AS1
rs893181	chr19:58353716	hsa-miR-21-3p	NONHSAT068369.2	Gain	A1BG-AS1
rs893181	chr19:58353716	hsa-miR-122b-3p	NONHSAT068369.2	Gain	A1BG-AS1
rs893181	chr19:58353716	hsa-miR-21-3p	NONHSAT068370.2	Gain	A1BG-AS1
rs893181	chr19:58353716	hsa-miR-122b-3p	NONHSAT068370.2	Gain	A1BG-AS1
rs893181	chr19:58353716	hsa-miR-21-3p	NONHSAT068372.2	Gain	A1BG-AS1
rs893181	chr19:58353716	hsa-miR-122b-3p	NONHSAT068372.2	Gain	A1BG-AS1
rs893181	chr19:58353716	hsa-miR-21-3p	NONHSAT068374.2	Gain	A1BG-AS1
rs893181	chr19:58353716	hsa-miR-122b-3p	NONHSAT068374.2	Gain	A1BG-AS1
rs893181	chr19:58353716	hsa-miR-21-3p	NONHSAT068376.2	Gain	A1BG-AS1
rs893181	chr19:58353716	hsa-miR-122b-3p	NONHSAT068376.2	Gain	A1BG-AS1
rs893181	chr19:58353716	hsa-miR-4640-3p	NONHSAT180008.1	Gain	A1BG-AS1
rs893181	chr19:58353716	hsa-miR-21-3p	NONHSAT239589.1	Gain	A1BG-AS1
rs893181	chr19:58353716	hsa-miR-122b-3p	NONHSAT239589.1	Gain	A1BG-AS1
rs893181	chr19:58353716	hsa-miR-4709-5p	NONHSAT239590.1	Gain	A1BG-AS1
rs893181	chr19:58353716	hsa-miR-21-3p	NONHSAT239591.1	Gain	A1BG-AS1
rs893181	chr19:58353716	hsa-miR-122b-3p	NONHSAT239591.1	Gain	A1BG-AS1
rs893181	chr19:58353716	hsa-miR-21-3p	NONHSAT239593.1	Gain	A1BG-AS1
rs893181	chr19:58353716	hsa-miR-122b-3p	NONHSAT239593.1	Gain	A1BG-AS1
rs893180	chr19:58353725	hsa-miR-6830-5p	NONHSAT068368.2	Gain	A1BG-AS1
rs893180	chr19:58353725	hsa-miR-6830-5p	NONHSAT068369.2	Gain	A1BG-AS1
rs893180	chr19:58353725	hsa-miR-6830-5p	NONHSAT068370.2	Gain	A1BG-AS1
rs893180	chr19:58353725	hsa-miR-6830-5p	NONHSAT068371.2	Gain	A1BG-AS1
rs893180	chr19:58353725	hsa-miR-6830-5p	NONHSAT068372.2	Gain	A1BG-AS1
rs893180	chr19:58353725	hsa-miR-6830-5p	NONHSAT068374.2	Gain	A1BG-AS1
rs893180	chr19:58353725	hsa-miR-6830-5p	NONHSAT068376.2	Gain	A1BG-AS1
rs893180	chr19:58353725	hsa-miR-6830-5p	NONHSAT180008.1	Gain	A1BG-AS1
rs893180	chr19:58353725	hsa-miR-6830-5p	NONHSAT239589.1	Gain	A1BG-AS1
rs893180	chr19:58353725	hsa-miR-6830-5p	NONHSAT239590.1	Gain	A1BG-AS1
rs893180	chr19:58353725	hsa-miR-6830-5p	NONHSAT239591.1	Gain	A1BG-AS1
rs893180	chr19:58353725	hsa-miR-6830-5p	NONHSAT239593.1	Gain	A1BG-AS1
rs80109863	chr19:58353798	hsa-miR-383-3p	NONHSAT068368.2	Gain	A1BG-AS1
rs80109863	chr19:58353798	hsa-miR-338-3p	NONHSAT068368.2	Gain	A1BG-AS1
rs80109863	chr19:58353798	hsa-miR-3065-3p	NONHSAT068368.2	Gain	A1BG-AS1
rs80109863	chr19:58353798	hsa-miR-3189-5p	NONHSAT068368.2	Gain	A1BG-AS1
rs80109863	chr19:58353798	hsa-miR-4530	NONHSAT068368.2	Gain	A1BG-AS1
rs80109863	chr19:58353798	hsa-miR-4758-3p	NONHSAT068368.2	Gain	A1BG-AS1
rs80109863	chr19:58353798	hsa-miR-5699-5p	NONHSAT068368.2	Gain	A1BG-AS1
rs80109863	chr19:58353798	hsa-miR-383-3p	NONHSAT068369.2	Gain	A1BG-AS1
rs80109863	chr19:58353798	hsa-miR-338-3p	NONHSAT068369.2	Gain	A1BG-AS1
rs80109863	chr19:58353798	hsa-miR-3065-3p	NONHSAT068369.2	Gain	A1BG-AS1
rs80109863	chr19:58353798	hsa-miR-3189-5p	NONHSAT068369.2	Gain	A1BG-AS1
rs80109863	chr19:58353798	hsa-miR-4530	NONHSAT068369.2	Gain	A1BG-AS1
rs80109863	chr19:58353798	hsa-miR-4758-3p	NONHSAT068369.2	Gain	A1BG-AS1
rs80109863	chr19:58353798	hsa-miR-5699-5p	NONHSAT068369.2	Gain	A1BG-AS1
rs80109863	chr19:58353798	hsa-miR-383-3p	NONHSAT068370.2	Gain	A1BG-AS1
rs80109863	chr19:58353798	hsa-miR-338-3p	NONHSAT068370.2	Gain	A1BG-AS1
rs80109863	chr19:58353798	hsa-miR-3065-3p	NONHSAT068370.2	Gain	A1BG-AS1
rs80109863	chr19:58353798	hsa-miR-3189-5p	NONHSAT068370.2	Gain	A1BG-AS1
rs80109863	chr19:58353798	hsa-miR-4530	NONHSAT068370.2	Gain	A1BG-AS1
rs80109863	chr19:58353798	hsa-miR-4758-3p	NONHSAT068370.2	Gain	A1BG-AS1
rs80109863	chr19:58353798	hsa-miR-5699-5p	NONHSAT068370.2	Gain	A1BG-AS1
rs80109863	chr19:58353798	hsa-miR-383-3p	NONHSAT068371.2	Gain	A1BG-AS1
rs80109863	chr19:58353798	hsa-miR-338-3p	NONHSAT068371.2	Gain	A1BG-AS1
rs80109863	chr19:58353798	hsa-miR-3065-3p	NONHSAT068371.2	Gain	A1BG-AS1
rs80109863	chr19:58353798	hsa-miR-3189-5p	NONHSAT068371.2	Gain	A1BG-AS1
rs80109863	chr19:58353798	hsa-miR-4530	NONHSAT068371.2	Gain	A1BG-AS1
rs80109863	chr19:58353798	hsa-miR-4758-3p	NONHSAT068371.2	Gain	A1BG-AS1
rs80109863	chr19:58353798	hsa-miR-5699-5p	NONHSAT068371.2	Gain	A1BG-AS1
rs80109863	chr19:58353798	hsa-miR-383-3p	NONHSAT068372.2	Gain	A1BG-AS1
rs80109863	chr19:58353798	hsa-miR-338-3p	NONHSAT068372.2	Gain	A1BG-AS1
rs80109863	chr19:58353798	hsa-miR-3065-3p	NONHSAT068372.2	Gain	A1BG-AS1
rs80109863	chr19:58353798	hsa-miR-3189-5p	NONHSAT068372.2	Gain	A1BG-AS1
rs80109863	chr19:58353798	hsa-miR-4530	NONHSAT068372.2	Gain	A1BG-AS1
rs80109863	chr19:58353798	hsa-miR-4758-3p	NONHSAT068372.2	Gain	A1BG-AS1
rs80109863	chr19:58353798	hsa-miR-5699-5p	NONHSAT068372.2	Gain	A1BG-AS1
rs80109863	chr19:58353798	hsa-miR-383-3p	NONHSAT068374.2	Gain	A1BG-AS1
rs80109863	chr19:58353798	hsa-miR-338-3p	NONHSAT068374.2	Gain	A1BG-AS1
rs80109863	chr19:58353798	hsa-miR-3065-3p	NONHSAT068374.2	Gain	A1BG-AS1
rs80109863	chr19:58353798	hsa-miR-3189-5p	NONHSAT068374.2	Gain	A1BG-AS1
rs80109863	chr19:58353798	hsa-miR-4530	NONHSAT068374.2	Gain	A1BG-AS1
rs80109863	chr19:58353798	hsa-miR-4758-3p	NONHSAT068374.2	Gain	A1BG-AS1
rs80109863	chr19:58353798	hsa-miR-5699-5p	NONHSAT068374.2	Gain	A1BG-AS1
rs80109863	chr19:58353798	hsa-miR-383-3p	NONHSAT068376.2	Gain	A1BG-AS1
rs80109863	chr19:58353798	hsa-miR-338-3p	NONHSAT068376.2	Gain	A1BG-AS1
rs80109863	chr19:58353798	hsa-miR-3065-3p	NONHSAT068376.2	Gain	A1BG-AS1
rs80109863	chr19:58353798	hsa-miR-3189-5p	NONHSAT068376.2	Gain	A1BG-AS1
rs80109863	chr19:58353798	hsa-miR-4530	NONHSAT068376.2	Gain	A1BG-AS1
rs80109863	chr19:58353798	hsa-miR-4758-3p	NONHSAT068376.2	Gain	A1BG-AS1
rs80109863	chr19:58353798	hsa-miR-5699-5p	NONHSAT068376.2	Gain	A1BG-AS1
rs80109863	chr19:58353798	hsa-miR-383-3p	NONHSAT180008.1	Gain	A1BG-AS1
rs80109863	chr19:58353798	hsa-miR-338-3p	NONHSAT180008.1	Gain	A1BG-AS1
rs80109863	chr19:58353798	hsa-miR-3065-3p	NONHSAT180008.1	Gain	A1BG-AS1
rs80109863	chr19:58353798	hsa-miR-3189-5p	NONHSAT180008.1	Gain	A1BG-AS1
rs80109863	chr19:58353798	hsa-miR-4530	NONHSAT180008.1	Gain	A1BG-AS1
rs80109863	chr19:58353798	hsa-miR-4758-3p	NONHSAT180008.1	Gain	A1BG-AS1
rs80109863	chr19:58353798	hsa-miR-5699-5p	NONHSAT180008.1	Gain	A1BG-AS1
rs80109863	chr19:58353798	hsa-miR-383-3p	NONHSAT239589.1	Gain	A1BG-AS1
rs80109863	chr19:58353798	hsa-miR-338-3p	NONHSAT239589.1	Gain	A1BG-AS1
rs80109863	chr19:58353798	hsa-miR-3065-3p	NONHSAT239589.1	Gain	A1BG-AS1
rs80109863	chr19:58353798	hsa-miR-3189-5p	NONHSAT239589.1	Gain	A1BG-AS1
rs80109863	chr19:58353798	hsa-miR-4530	NONHSAT239589.1	Gain	A1BG-AS1
rs80109863	chr19:58353798	hsa-miR-4758-3p	NONHSAT239589.1	Gain	A1BG-AS1
rs80109863	chr19:58353798	hsa-miR-5699-5p	NONHSAT239589.1	Gain	A1BG-AS1
rs80109863	chr19:58353798	hsa-miR-383-3p	NONHSAT239590.1	Gain	A1BG-AS1
rs80109863	chr19:58353798	hsa-miR-338-3p	NONHSAT239590.1	Gain	A1BG-AS1
rs80109863	chr19:58353798	hsa-miR-3065-3p	NONHSAT239590.1	Gain	A1BG-AS1
rs80109863	chr19:58353798	hsa-miR-3189-5p	NONHSAT239590.1	Gain	A1BG-AS1
rs80109863	chr19:58353798	hsa-miR-4530	NONHSAT239590.1	Gain	A1BG-AS1
rs80109863	chr19:58353798	hsa-miR-4758-3p	NONHSAT239590.1	Gain	A1BG-AS1
rs80109863	chr19:58353798	hsa-miR-5699-5p	NONHSAT239590.1	Gain	A1BG-AS1
rs80109863	chr19:58353798	hsa-miR-383-3p	NONHSAT239591.1	Gain	A1BG-AS1
rs80109863	chr19:58353798	hsa-miR-338-3p	NONHSAT239591.1	Gain	A1BG-AS1
rs80109863	chr19:58353798	hsa-miR-3065-3p	NONHSAT239591.1	Gain	A1BG-AS1
rs80109863	chr19:58353798	hsa-miR-3189-5p	NONHSAT239591.1	Gain	A1BG-AS1
rs80109863	chr19:58353798	hsa-miR-4530	NONHSAT239591.1	Gain	A1BG-AS1
rs80109863	chr19:58353798	hsa-miR-4758-3p	NONHSAT239591.1	Gain	A1BG-AS1
rs80109863	chr19:58353798	hsa-miR-5699-5p	NONHSAT239591.1	Gain	A1BG-AS1
rs80109863	chr19:58353798	hsa-miR-383-3p	NONHSAT239593.1	Gain	A1BG-AS1
rs80109863	chr19:58353798	hsa-miR-338-3p	NONHSAT239593.1	Gain	A1BG-AS1
rs80109863	chr19:58353798	hsa-miR-3065-3p	NONHSAT239593.1	Gain	A1BG-AS1
rs80109863	chr19:58353798	hsa-miR-3189-5p	NONHSAT239593.1	Gain	A1BG-AS1
rs80109863	chr19:58353798	hsa-miR-4530	NONHSAT239593.1	Gain	A1BG-AS1
rs80109863	chr19:58353798	hsa-miR-4758-3p	NONHSAT239593.1	Gain	A1BG-AS1
rs80109863	chr19:58353798	hsa-miR-5699-5p	NONHSAT239593.1	Gain	A1BG-AS1
rs80109863	chr19:58353798	hsa-miR-4707-5p	NONHSAT068368.2	Loss	A1BG-AS1
rs80109863	chr19:58353798	hsa-miR-5587-3p	NONHSAT068368.2	Loss	A1BG-AS1
rs80109863	chr19:58353798	hsa-miR-10396a-3p	NONHSAT068368.2	Loss	A1BG-AS1
rs80109863	chr19:58353798	hsa-miR-10396b-3p	NONHSAT068368.2	Loss	A1BG-AS1
rs80109863	chr19:58353798	hsa-miR-4707-5p	NONHSAT068369.2	Loss	A1BG-AS1
rs80109863	chr19:58353798	hsa-miR-5587-3p	NONHSAT068369.2	Loss	A1BG-AS1
rs80109863	chr19:58353798	hsa-miR-10396a-3p	NONHSAT068369.2	Loss	A1BG-AS1
rs80109863	chr19:58353798	hsa-miR-10396b-3p	NONHSAT068369.2	Loss	A1BG-AS1
rs80109863	chr19:58353798	hsa-miR-4707-5p	NONHSAT068370.2	Loss	A1BG-AS1
rs80109863	chr19:58353798	hsa-miR-5587-3p	NONHSAT068370.2	Loss	A1BG-AS1
rs80109863	chr19:58353798	hsa-miR-10396a-3p	NONHSAT068370.2	Loss	A1BG-AS1
rs80109863	chr19:58353798	hsa-miR-10396b-3p	NONHSAT068370.2	Loss	A1BG-AS1
rs80109863	chr19:58353798	hsa-miR-4707-5p	NONHSAT068371.2	Loss	A1BG-AS1
rs80109863	chr19:58353798	hsa-miR-5587-3p	NONHSAT068371.2	Loss	A1BG-AS1
rs80109863	chr19:58353798	hsa-miR-10396a-3p	NONHSAT068371.2	Loss	A1BG-AS1
rs80109863	chr19:58353798	hsa-miR-10396b-3p	NONHSAT068371.2	Loss	A1BG-AS1
rs80109863	chr19:58353798	hsa-miR-4707-5p	NONHSAT068372.2	Loss	A1BG-AS1
rs80109863	chr19:58353798	hsa-miR-5587-3p	NONHSAT068372.2	Loss	A1BG-AS1
rs80109863	chr19:58353798	hsa-miR-10396a-3p	NONHSAT068372.2	Loss	A1BG-AS1
rs80109863	chr19:58353798	hsa-miR-10396b-3p	NONHSAT068372.2	Loss	A1BG-AS1
rs80109863	chr19:58353798	hsa-miR-4707-5p	NONHSAT068374.2	Loss	A1BG-AS1
rs80109863	chr19:58353798	hsa-miR-5587-3p	NONHSAT068374.2	Loss	A1BG-AS1
rs80109863	chr19:58353798	hsa-miR-10396a-3p	NONHSAT068374.2	Loss	A1BG-AS1
rs80109863	chr19:58353798	hsa-miR-10396b-3p	NONHSAT068374.2	Loss	A1BG-AS1
rs80109863	chr19:58353798	hsa-miR-4707-5p	NONHSAT068376.2	Loss	A1BG-AS1
rs80109863	chr19:58353798	hsa-miR-5587-3p	NONHSAT068376.2	Loss	A1BG-AS1
rs80109863	chr19:58353798	hsa-miR-10396a-3p	NONHSAT068376.2	Loss	A1BG-AS1
rs80109863	chr19:58353798	hsa-miR-10396b-3p	NONHSAT068376.2	Loss	A1BG-AS1
rs80109863	chr19:58353798	hsa-miR-4707-5p	NONHSAT180008.1	Loss	A1BG-AS1
rs80109863	chr19:58353798	hsa-miR-5587-3p	NONHSAT180008.1	Loss	A1BG-AS1
rs80109863	chr19:58353798	hsa-miR-10396a-3p	NONHSAT180008.1	Loss	A1BG-AS1
rs80109863	chr19:58353798	hsa-miR-10396b-3p	NONHSAT180008.1	Loss	A1BG-AS1
rs80109863	chr19:58353798	hsa-miR-4707-5p	NONHSAT239589.1	Loss	A1BG-AS1
rs80109863	chr19:58353798	hsa-miR-5587-3p	NONHSAT239589.1	Loss	A1BG-AS1
rs80109863	chr19:58353798	hsa-miR-10396a-3p	NONHSAT239589.1	Loss	A1BG-AS1
rs80109863	chr19:58353798	hsa-miR-10396b-3p	NONHSAT239589.1	Loss	A1BG-AS1
rs80109863	chr19:58353798	hsa-miR-4707-5p	NONHSAT239590.1	Loss	A1BG-AS1
rs80109863	chr19:58353798	hsa-miR-5587-3p	NONHSAT239590.1	Loss	A1BG-AS1
rs80109863	chr19:58353798	hsa-miR-10396a-3p	NONHSAT239590.1	Loss	A1BG-AS1
rs80109863	chr19:58353798	hsa-miR-10396b-3p	NONHSAT239590.1	Loss	A1BG-AS1
rs80109863	chr19:58353798	hsa-miR-4707-5p	NONHSAT239591.1	Loss	A1BG-AS1
rs80109863	chr19:58353798	hsa-miR-5587-3p	NONHSAT239591.1	Loss	A1BG-AS1
rs80109863	chr19:58353798	hsa-miR-10396a-3p	NONHSAT239591.1	Loss	A1BG-AS1
rs80109863	chr19:58353798	hsa-miR-10396b-3p	NONHSAT239591.1	Loss	A1BG-AS1
rs80109863	chr19:58353798	hsa-miR-4707-5p	NONHSAT239593.1	Loss	A1BG-AS1
rs80109863	chr19:58353798	hsa-miR-5587-3p	NONHSAT239593.1	Loss	A1BG-AS1
rs80109863	chr19:58353798	hsa-miR-10396a-3p	NONHSAT239593.1	Loss	A1BG-AS1
rs80109863	chr19:58353798	hsa-miR-10396b-3p	NONHSAT239593.1	Loss	A1BG-AS1
rs1055288414	chr1:112956981	hsa-miR-181d-3p	NONHSAT005297.2	Gain	SLC16A1-AS1
rs1055288414	chr1:112956981	hsa-miR-1224-3p	NONHSAT005297.2	Gain	SLC16A1-AS1
rs1055288414	chr1:112956981	hsa-miR-4655-5p	NONHSAT005297.2	Gain	SLC16A1-AS1
rs1055288414	chr1:112956981	hsa-miR-6749-5p	NONHSAT005297.2	Gain	SLC16A1-AS1
rs1055288414	chr1:112956981	hsa-miR-181d-3p	NONHSAT005301.2	Gain	SLC16A1-AS1
rs1055288414	chr1:112956981	hsa-miR-1224-3p	NONHSAT005301.2	Gain	SLC16A1-AS1
rs1055288414	chr1:112956981	hsa-miR-4655-5p	NONHSAT005301.2	Gain	SLC16A1-AS1
rs1055288414	chr1:112956981	hsa-miR-6749-5p	NONHSAT005301.2	Gain	SLC16A1-AS1
rs1055288414	chr1:112956981	hsa-miR-181d-3p	NONHSAT149618.1	Gain	SLC16A1-AS1
rs1055288414	chr1:112956981	hsa-miR-1224-3p	NONHSAT149618.1	Gain	SLC16A1-AS1
rs1055288414	chr1:112956981	hsa-miR-4655-5p	NONHSAT149618.1	Gain	SLC16A1-AS1
rs1055288414	chr1:112956981	hsa-miR-6749-5p	NONHSAT149618.1	Gain	SLC16A1-AS1
rs1055288414	chr1:112956981	hsa-miR-181d-3p	NONHSAT225389.1	Gain	SLC16A1-AS1
rs1055288414	chr1:112956981	hsa-miR-1224-3p	NONHSAT225389.1	Gain	SLC16A1-AS1
rs1055288414	chr1:112956981	hsa-miR-4655-5p	NONHSAT225389.1	Gain	SLC16A1-AS1
rs1055288414	chr1:112956981	hsa-miR-6749-5p	NONHSAT225389.1	Gain	SLC16A1-AS1
rs1234813802	chr1:112972243	hsa-miR-4285	NONHSAT005301.2	Gain	SLC16A1-AS1
rs1234813802	chr1:112972243	hsa-miR-4285	NONHSAT005302.2	Gain	SLC16A1-AS1
rs1234813802	chr1:112972243	hsa-miR-4285	NONHSAT225390.1	Gain	SLC16A1-AS1
rs1234813802	chr1:112972243	hsa-miR-4285	NONHSAT225391.1	Gain	SLC16A1-AS1
rs115587929	chr1:64972760	hsa-miR-6849-3p	NONHSAT003716.2	Loss	LINC01359
rs1444716597	chr20:26208402	hsa-miR-551a	NONHSAT189543.1	Loss	MIR663AHG
rs1444716597	chr20:26208402	hsa-miR-551b-3p	NONHSAT189543.1	Loss	MIR663AHG
rs1444716597	chr20:26208402	hsa-miR-941	NONHSAT189543.1	Loss	MIR663AHG
rs1444716597	chr20:26208402	hsa-miR-551a	NONHSAT189547.1	Loss	MIR663AHG
rs1444716597	chr20:26208402	hsa-miR-551b-3p	NONHSAT189547.1	Loss	MIR663AHG
rs1444716597	chr20:26208402	hsa-miR-941	NONHSAT189547.1	Loss	MIR663AHG
rs5000468	chr20:26208496	hsa-miR-593-5p	NONHSAT189543.1	Gain	MIR663AHG
rs5000468	chr20:26208496	hsa-miR-9851-3p	NONHSAT189543.1	Gain	MIR663AHG
rs530823617	chr20:26208501	hsa-miR-181d-3p	NONHSAT189543.1	Loss	MIR663AHG
rs1208688243	chr20:26208528	hsa-miR-6749-5p	NONHSAT189543.1	Gain	MIR663AHG
rs1208688243	chr20:26208528	hsa-miR-6781-5p	NONHSAT189543.1	Gain	MIR663AHG
rs1208688243	chr20:26208528	hsa-miR-6877-5p	NONHSAT189543.1	Gain	MIR663AHG
rs11891208	chr2:174329822	hsa-miR-3918	NONHSAT075555.2	Loss	LINC01305
rs11891208	chr2:174329822	hsa-miR-4685-5p	NONHSAT075555.2	Loss	LINC01305
rs11891208	chr2:174329822	hsa-miR-6837-5p	NONHSAT075555.2	Loss	LINC01305
rs11891208	chr2:174329822	hsa-miR-7113-5p	NONHSAT075555.2	Loss	LINC01305
rs11891208	chr2:174329822	hsa-miR-3918	NONHSAT075556.2	Loss	LINC01305
rs11891208	chr2:174329822	hsa-miR-4685-5p	NONHSAT075556.2	Loss	LINC01305
rs11891208	chr2:174329822	hsa-miR-6837-5p	NONHSAT075556.2	Loss	LINC01305
rs11891208	chr2:174329822	hsa-miR-7113-5p	NONHSAT075556.2	Loss	LINC01305
rs11891208	chr2:174329822	hsa-miR-3918	NONHSAT183104.1	Loss	LINC01305
rs11891208	chr2:174329822	hsa-miR-4685-5p	NONHSAT183104.1	Loss	LINC01305
rs11891208	chr2:174329822	hsa-miR-6837-5p	NONHSAT183104.1	Loss	LINC01305
rs11891208	chr2:174329822	hsa-miR-7113-5p	NONHSAT183104.1	Loss	LINC01305
rs35428608	chr2:176630407	hsa-miR-6849-3p	NONHSAT075660.2	Loss	LINC01116
rs35428608	chr2:176630407	hsa-miR-6849-3p	NONHSAT075661.2	Loss	LINC01116
rs35428608	chr2:176630407	hsa-miR-6849-3p	NONHSAT075662.2	Loss	LINC01116
rs35428608	chr2:176630407	hsa-miR-6849-3p	NONHSAT185950.1	Loss	LINC01116
rs35428608	chr2:176630407	hsa-miR-6849-3p	NONHSAT242775.1	Loss	LINC01116
rs35428608	chr2:176630407	hsa-miR-6849-3p	NONHSAT242776.1	Loss	LINC01116
rs35428608	chr2:176630407	hsa-miR-6849-3p	NONHSAT242777.1	Loss	LINC01116
rs35428608	chr2:176630407	hsa-miR-6849-3p	NONHSAT242779.1	Loss	LINC01116
rs2969359	chr2:176637780	hsa-miR-339-3p	NONHSAT075660.2	Gain	LINC01116
rs2969359	chr2:176637780	hsa-miR-4649-5p	NONHSAT075660.2	Gain	LINC01116
rs2969359	chr2:176637780	hsa-miR-6729-5p	NONHSAT075660.2	Gain	LINC01116
rs2969359	chr2:176637780	hsa-miR-339-3p	NONHSAT075661.2	Gain	LINC01116
rs2969359	chr2:176637780	hsa-miR-4649-5p	NONHSAT075661.2	Gain	LINC01116
rs2969359	chr2:176637780	hsa-miR-6729-5p	NONHSAT075661.2	Gain	LINC01116
rs2969359	chr2:176637780	hsa-miR-339-3p	NONHSAT185950.1	Gain	LINC01116
rs2969359	chr2:176637780	hsa-miR-4649-5p	NONHSAT185950.1	Gain	LINC01116
rs2969359	chr2:176637780	hsa-miR-6729-5p	NONHSAT185950.1	Gain	LINC01116
rs2969359	chr2:176637780	hsa-miR-3194-5p	NONHSAT075660.2	Loss	LINC01116
rs2969359	chr2:176637780	hsa-miR-4640-5p	NONHSAT075660.2	Loss	LINC01116
rs2969359	chr2:176637780	hsa-miR-4726-5p	NONHSAT075660.2	Loss	LINC01116
rs2969359	chr2:176637780	hsa-miR-4738-5p	NONHSAT075660.2	Loss	LINC01116
rs2969359	chr2:176637780	hsa-miR-6508-3p	NONHSAT075660.2	Loss	LINC01116
rs2969359	chr2:176637780	hsa-miR-6749-5p	NONHSAT075660.2	Loss	LINC01116
rs2969359	chr2:176637780	hsa-miR-3194-5p	NONHSAT075661.2	Loss	LINC01116
rs2969359	chr2:176637780	hsa-miR-4640-5p	NONHSAT075661.2	Loss	LINC01116
rs2969359	chr2:176637780	hsa-miR-4726-5p	NONHSAT075661.2	Loss	LINC01116
rs2969359	chr2:176637780	hsa-miR-4738-5p	NONHSAT075661.2	Loss	LINC01116
rs2969359	chr2:176637780	hsa-miR-6508-3p	NONHSAT075661.2	Loss	LINC01116
rs2969359	chr2:176637780	hsa-miR-6749-5p	NONHSAT075661.2	Loss	LINC01116
rs2969359	chr2:176637780	hsa-miR-3194-5p	NONHSAT185950.1	Loss	LINC01116
rs2969359	chr2:176637780	hsa-miR-4640-5p	NONHSAT185950.1	Loss	LINC01116
rs2969359	chr2:176637780	hsa-miR-4726-5p	NONHSAT185950.1	Loss	LINC01116
rs2969359	chr2:176637780	hsa-miR-4738-5p	NONHSAT185950.1	Loss	LINC01116
rs2969359	chr2:176637780	hsa-miR-6508-3p	NONHSAT185950.1	Loss	LINC01116
rs2969359	chr2:176637780	hsa-miR-6749-5p	NONHSAT185950.1	Loss	LINC01116
rs2969358	chr2:176637792	hsa-miR-214-3p	NONHSAT075660.2	Gain	LINC01116
rs2969358	chr2:176637792	hsa-miR-338-3p	NONHSAT075660.2	Gain	LINC01116
rs2969358	chr2:176637792	hsa-miR-761	NONHSAT075660.2	Gain	LINC01116
rs2969358	chr2:176637792	hsa-miR-922	NONHSAT075660.2	Gain	LINC01116
rs2969358	chr2:176637792	hsa-miR-1909-3p	NONHSAT075660.2	Gain	LINC01116
rs2969358	chr2:176637792	hsa-miR-3619-5p	NONHSAT075660.2	Gain	LINC01116
rs2969358	chr2:176637792	hsa-miR-3918	NONHSAT075660.2	Gain	LINC01116
rs2969358	chr2:176637792	hsa-miR-4530	NONHSAT075660.2	Gain	LINC01116
rs2969358	chr2:176637792	hsa-miR-4690-5p	NONHSAT075660.2	Gain	LINC01116
rs2969358	chr2:176637792	hsa-miR-6132	NONHSAT075660.2	Gain	LINC01116
rs2969358	chr2:176637792	hsa-miR-6165	NONHSAT075660.2	Gain	LINC01116
rs2969358	chr2:176637792	hsa-miR-6510-5p	NONHSAT075660.2	Gain	LINC01116
rs2969358	chr2:176637792	hsa-miR-6722-3p	NONHSAT075660.2	Gain	LINC01116
rs2969358	chr2:176637792	hsa-miR-6836-5p	NONHSAT075660.2	Gain	LINC01116
rs2969358	chr2:176637792	hsa-miR-214-3p	NONHSAT075661.2	Gain	LINC01116
rs2969358	chr2:176637792	hsa-miR-338-3p	NONHSAT075661.2	Gain	LINC01116
rs2969358	chr2:176637792	hsa-miR-761	NONHSAT075661.2	Gain	LINC01116
rs2969358	chr2:176637792	hsa-miR-922	NONHSAT075661.2	Gain	LINC01116
rs2969358	chr2:176637792	hsa-miR-1909-3p	NONHSAT075661.2	Gain	LINC01116
rs2969358	chr2:176637792	hsa-miR-3619-5p	NONHSAT075661.2	Gain	LINC01116
rs2969358	chr2:176637792	hsa-miR-3918	NONHSAT075661.2	Gain	LINC01116
rs2969358	chr2:176637792	hsa-miR-4530	NONHSAT075661.2	Gain	LINC01116
rs2969358	chr2:176637792	hsa-miR-4690-5p	NONHSAT075661.2	Gain	LINC01116
rs2969358	chr2:176637792	hsa-miR-6132	NONHSAT075661.2	Gain	LINC01116
rs2969358	chr2:176637792	hsa-miR-6165	NONHSAT075661.2	Gain	LINC01116
rs2969358	chr2:176637792	hsa-miR-6510-5p	NONHSAT075661.2	Gain	LINC01116
rs2969358	chr2:176637792	hsa-miR-6722-3p	NONHSAT075661.2	Gain	LINC01116
rs2969358	chr2:176637792	hsa-miR-6836-5p	NONHSAT075661.2	Gain	LINC01116
rs2969358	chr2:176637792	hsa-miR-214-3p	NONHSAT185950.1	Gain	LINC01116
rs2969358	chr2:176637792	hsa-miR-338-3p	NONHSAT185950.1	Gain	LINC01116
rs2969358	chr2:176637792	hsa-miR-761	NONHSAT185950.1	Gain	LINC01116
rs2969358	chr2:176637792	hsa-miR-922	NONHSAT185950.1	Gain	LINC01116
rs2969358	chr2:176637792	hsa-miR-1909-3p	NONHSAT185950.1	Gain	LINC01116
rs2969358	chr2:176637792	hsa-miR-3619-5p	NONHSAT185950.1	Gain	LINC01116
rs2969358	chr2:176637792	hsa-miR-3918	NONHSAT185950.1	Gain	LINC01116
rs2969358	chr2:176637792	hsa-miR-4530	NONHSAT185950.1	Gain	LINC01116
rs2969358	chr2:176637792	hsa-miR-4690-5p	NONHSAT185950.1	Gain	LINC01116
rs2969358	chr2:176637792	hsa-miR-6132	NONHSAT185950.1	Gain	LINC01116
rs2969358	chr2:176637792	hsa-miR-6165	NONHSAT185950.1	Gain	LINC01116
rs2969358	chr2:176637792	hsa-miR-6510-5p	NONHSAT185950.1	Gain	LINC01116
rs2969358	chr2:176637792	hsa-miR-6722-3p	NONHSAT185950.1	Gain	LINC01116
rs2969358	chr2:176637792	hsa-miR-6836-5p	NONHSAT185950.1	Gain	LINC01116
rs2969358	chr2:176637792	hsa-miR-665	NONHSAT075660.2	Loss	LINC01116
rs2969358	chr2:176637792	hsa-miR-1249-5p	NONHSAT075660.2	Loss	LINC01116
rs2969358	chr2:176637792	hsa-miR-3616-3p	NONHSAT075660.2	Loss	LINC01116
rs2969358	chr2:176637792	hsa-miR-4433a-3p	NONHSAT075660.2	Loss	LINC01116
rs2969358	chr2:176637792	hsa-miR-4695-5p	NONHSAT075660.2	Loss	LINC01116
rs2969358	chr2:176637792	hsa-miR-4721	NONHSAT075660.2	Loss	LINC01116
rs2969358	chr2:176637792	hsa-miR-4755-3p	NONHSAT075660.2	Loss	LINC01116
rs2969358	chr2:176637792	hsa-miR-4768-3p	NONHSAT075660.2	Loss	LINC01116
rs2969358	chr2:176637792	hsa-miR-4779	NONHSAT075660.2	Loss	LINC01116
rs2969358	chr2:176637792	hsa-miR-6797-5p	NONHSAT075660.2	Loss	LINC01116
rs2969358	chr2:176637792	hsa-miR-665	NONHSAT075661.2	Loss	LINC01116
rs2969358	chr2:176637792	hsa-miR-1249-5p	NONHSAT075661.2	Loss	LINC01116
rs2969358	chr2:176637792	hsa-miR-3616-3p	NONHSAT075661.2	Loss	LINC01116
rs2969358	chr2:176637792	hsa-miR-4433a-3p	NONHSAT075661.2	Loss	LINC01116
rs2969358	chr2:176637792	hsa-miR-4695-5p	NONHSAT075661.2	Loss	LINC01116
rs2969358	chr2:176637792	hsa-miR-4721	NONHSAT075661.2	Loss	LINC01116
rs2969358	chr2:176637792	hsa-miR-4755-3p	NONHSAT075661.2	Loss	LINC01116
rs2969358	chr2:176637792	hsa-miR-4768-3p	NONHSAT075661.2	Loss	LINC01116
rs2969358	chr2:176637792	hsa-miR-4779	NONHSAT075661.2	Loss	LINC01116
rs2969358	chr2:176637792	hsa-miR-6797-5p	NONHSAT075661.2	Loss	LINC01116
rs2969358	chr2:176637792	hsa-miR-665	NONHSAT185950.1	Loss	LINC01116
rs2969358	chr2:176637792	hsa-miR-1249-5p	NONHSAT185950.1	Loss	LINC01116
rs2969358	chr2:176637792	hsa-miR-3616-3p	NONHSAT185950.1	Loss	LINC01116
rs2969358	chr2:176637792	hsa-miR-4433a-3p	NONHSAT185950.1	Loss	LINC01116
rs2969358	chr2:176637792	hsa-miR-4695-5p	NONHSAT185950.1	Loss	LINC01116
rs2969358	chr2:176637792	hsa-miR-4721	NONHSAT185950.1	Loss	LINC01116
rs2969358	chr2:176637792	hsa-miR-4755-3p	NONHSAT185950.1	Loss	LINC01116
rs2969358	chr2:176637792	hsa-miR-4768-3p	NONHSAT185950.1	Loss	LINC01116
rs2969358	chr2:176637792	hsa-miR-4779	NONHSAT185950.1	Loss	LINC01116
rs2969358	chr2:176637792	hsa-miR-6797-5p	NONHSAT185950.1	Loss	LINC01116
rs2969357	chr2:176637923	hsa-miR-1538	NONHSAT075660.2	Loss	LINC01116
rs2969357	chr2:176637923	hsa-miR-4745-3p	NONHSAT075660.2	Loss	LINC01116
rs2969357	chr2:176637923	hsa-miR-1538	NONHSAT075661.2	Loss	LINC01116
rs2969357	chr2:176637923	hsa-miR-4745-3p	NONHSAT075661.2	Loss	LINC01116
rs11684784	chr2:74386617	hsa-miR-548u	NONHSAT071687.2	Gain	DCTN1-AS1
rs11684784	chr2:74386617	hsa-miR-7161-5p	NONHSAT071687.2	Gain	DCTN1-AS1
rs11684784	chr2:74386617	hsa-miR-6816-3p	NONHSAT071687.2	Loss	DCTN1-AS1
rs11684784	chr2:74386617	hsa-miR-8080	NONHSAT071687.2	Loss	DCTN1-AS1
rs61791493	chr3:154025784	hsa-miR-548p	NONHSAT092795.2	Gain	ARHGEF26-AS1
rs61791493	chr3:154025784	hsa-miR-548p	NONHSAT196448.1	Gain	ARHGEF26-AS1
rs61791493	chr3:154025784	hsa-miR-548p	NONHSAT246939.1	Gain	ARHGEF26-AS1
rs61791493	chr3:154025784	hsa-miR-548p	NONHSAT246940.1	Gain	ARHGEF26-AS1
rs61791493	chr3:154025784	hsa-miR-548p	NONHSAT246941.1	Gain	ARHGEF26-AS1
rs61791493	chr3:154025784	hsa-miR-548p	NONHSAT246942.1	Gain	ARHGEF26-AS1
rs1727883	chr3:154119738	hsa-miR-525-3p	NONHSAT092797.2	Loss	ARHGEF26-AS1
rs1727883	chr3:154119738	hsa-miR-524-3p	NONHSAT092797.2	Loss	ARHGEF26-AS1
rs1727883	chr3:154119738	hsa-miR-605-3p	NONHSAT092797.2	Loss	ARHGEF26-AS1
rs1727883	chr3:154119738	hsa-miR-4493	NONHSAT092797.2	Loss	ARHGEF26-AS1
rs1727883	chr3:154119738	hsa-miR-525-3p	NONHSAT092798.2	Loss	ARHGEF26-AS1
rs1727883	chr3:154119738	hsa-miR-524-3p	NONHSAT092798.2	Loss	ARHGEF26-AS1
rs1727883	chr3:154119738	hsa-miR-605-3p	NONHSAT092798.2	Loss	ARHGEF26-AS1
rs1727883	chr3:154119738	hsa-miR-4493	NONHSAT092798.2	Loss	ARHGEF26-AS1
rs1713827	chr3:154121226	hsa-miR-589-3p	NONHSAT092795.2	Loss	ARHGEF26-AS1
rs1713827	chr3:154121226	hsa-miR-1912-3p	NONHSAT092795.2	Loss	ARHGEF26-AS1
rs1713827	chr3:154121226	hsa-miR-3130-5p	NONHSAT092795.2	Loss	ARHGEF26-AS1
rs1713827	chr3:154121226	hsa-miR-4482-5p	NONHSAT092795.2	Loss	ARHGEF26-AS1
rs1713827	chr3:154121226	hsa-miR-1295b-5p	NONHSAT092795.2	Loss	ARHGEF26-AS1
rs1713827	chr3:154121226	hsa-miR-589-3p	NONHSAT092797.2	Loss	ARHGEF26-AS1
rs1713827	chr3:154121226	hsa-miR-1912-3p	NONHSAT092797.2	Loss	ARHGEF26-AS1
rs1713827	chr3:154121226	hsa-miR-3130-5p	NONHSAT092797.2	Loss	ARHGEF26-AS1
rs1713827	chr3:154121226	hsa-miR-4482-5p	NONHSAT092797.2	Loss	ARHGEF26-AS1
rs1713827	chr3:154121226	hsa-miR-1295b-5p	NONHSAT092797.2	Loss	ARHGEF26-AS1
rs1713827	chr3:154121226	hsa-miR-589-3p	NONHSAT092798.2	Loss	ARHGEF26-AS1
rs1713827	chr3:154121226	hsa-miR-1912-3p	NONHSAT092798.2	Loss	ARHGEF26-AS1
rs1713827	chr3:154121226	hsa-miR-3130-5p	NONHSAT092798.2	Loss	ARHGEF26-AS1
rs1713827	chr3:154121226	hsa-miR-4482-5p	NONHSAT092798.2	Loss	ARHGEF26-AS1
rs1713827	chr3:154121226	hsa-miR-1295b-5p	NONHSAT092798.2	Loss	ARHGEF26-AS1
rs1713827	chr3:154121226	hsa-miR-589-3p	NONHSAT092799.2	Loss	ARHGEF26-AS1
rs1713827	chr3:154121226	hsa-miR-1912-3p	NONHSAT092799.2	Loss	ARHGEF26-AS1
rs1713827	chr3:154121226	hsa-miR-3130-5p	NONHSAT092799.2	Loss	ARHGEF26-AS1
rs1713827	chr3:154121226	hsa-miR-4482-5p	NONHSAT092799.2	Loss	ARHGEF26-AS1
rs1713827	chr3:154121226	hsa-miR-1295b-5p	NONHSAT092799.2	Loss	ARHGEF26-AS1
rs1713827	chr3:154121226	hsa-miR-589-3p	NONHSAT246939.1	Loss	ARHGEF26-AS1
rs1713827	chr3:154121226	hsa-miR-1912-3p	NONHSAT246939.1	Loss	ARHGEF26-AS1
rs1713827	chr3:154121226	hsa-miR-3130-5p	NONHSAT246939.1	Loss	ARHGEF26-AS1
rs1713827	chr3:154121226	hsa-miR-4482-5p	NONHSAT246939.1	Loss	ARHGEF26-AS1
rs1713827	chr3:154121226	hsa-miR-1295b-5p	NONHSAT246939.1	Loss	ARHGEF26-AS1
rs1713827	chr3:154121226	hsa-miR-589-3p	NONHSAT246940.1	Loss	ARHGEF26-AS1
rs1713827	chr3:154121226	hsa-miR-1912-3p	NONHSAT246940.1	Loss	ARHGEF26-AS1
rs1713827	chr3:154121226	hsa-miR-3130-5p	NONHSAT246940.1	Loss	ARHGEF26-AS1
rs1713827	chr3:154121226	hsa-miR-4482-5p	NONHSAT246940.1	Loss	ARHGEF26-AS1
rs1713827	chr3:154121226	hsa-miR-1295b-5p	NONHSAT246940.1	Loss	ARHGEF26-AS1
rs1713827	chr3:154121226	hsa-miR-589-3p	NONHSAT246943.1	Loss	ARHGEF26-AS1
rs1713827	chr3:154121226	hsa-miR-1912-3p	NONHSAT246943.1	Loss	ARHGEF26-AS1
rs1713827	chr3:154121226	hsa-miR-3130-5p	NONHSAT246943.1	Loss	ARHGEF26-AS1
rs1713827	chr3:154121226	hsa-miR-4482-5p	NONHSAT246943.1	Loss	ARHGEF26-AS1
rs1713827	chr3:154121226	hsa-miR-1295b-5p	NONHSAT246943.1	Loss	ARHGEF26-AS1
rs79655814	chr3:64200140	hsa-miR-4508	NONHSAT090235.2	Gain	PRICKLE2-AS3
rs79655814	chr3:64200140	hsa-miR-5090	NONHSAT090235.2	Gain	PRICKLE2-AS3
rs79655814	chr3:64200140	hsa-miR-6775-5p	NONHSAT090235.2	Gain	PRICKLE2-AS3
rs79655814	chr3:64200140	hsa-miR-1237-5p	NONHSAT090235.2	Loss	PRICKLE2-AS3
rs79655814	chr3:64200140	hsa-miR-4488	NONHSAT090235.2	Loss	PRICKLE2-AS3
rs79655814	chr3:64200140	hsa-miR-4697-5p	NONHSAT090235.2	Loss	PRICKLE2-AS3
rs79655814	chr3:64200140	hsa-miR-6846-5p	NONHSAT090235.2	Loss	PRICKLE2-AS3
rs79655814	chr3:64200140	hsa-miR-6848-5p	NONHSAT090235.2	Loss	PRICKLE2-AS3
rs148861490	chr8:73441431	hsa-miR-1471	NONHSAT127251.2	Gain	STAU2-AS1
rs148861490	chr8:73441431	hsa-miR-1471	NONHSAT215968.1	Gain	STAU2-AS1
rs148861490	chr8:73441431	hsa-miR-4740-3p	NONHSAT127251.2	Loss	STAU2-AS1
rs148861490	chr8:73441431	hsa-miR-4740-3p	NONHSAT215968.1	Loss	STAU2-AS1
rs62560775	chr9:22052069	hsa-miR-146a-5p	NONHSAT130430.2	Gain	CDKN2B-AS1
rs62560775	chr9:22052069	hsa-miR-146b-5p	NONHSAT130430.2	Gain	CDKN2B-AS1
rs62560775	chr9:22052069	hsa-miR-589-5p	NONHSAT130430.2	Gain	CDKN2B-AS1
rs62560775	chr9:22052069	hsa-miR-7153-5p	NONHSAT130430.2	Gain	CDKN2B-AS1
rs61743293	chr9:22056303	hsa-miR-125b-2-3p	NONHSAT130415.2	Gain	CDKN2B-AS1
rs61743293	chr9:22056303	hsa-miR-624-3p	NONHSAT130415.2	Gain	CDKN2B-AS1
rs61743293	chr9:22056303	hsa-miR-4457	NONHSAT130415.2	Gain	CDKN2B-AS1
rs61743293	chr9:22056303	hsa-miR-125b-2-3p	NONHSAT130416.2	Gain	CDKN2B-AS1
rs61743293	chr9:22056303	hsa-miR-624-3p	NONHSAT130416.2	Gain	CDKN2B-AS1
rs61743293	chr9:22056303	hsa-miR-4457	NONHSAT130416.2	Gain	CDKN2B-AS1
rs61743293	chr9:22056303	hsa-miR-125b-2-3p	NONHSAT130417.2	Gain	CDKN2B-AS1
rs61743293	chr9:22056303	hsa-miR-624-3p	NONHSAT130417.2	Gain	CDKN2B-AS1
rs61743293	chr9:22056303	hsa-miR-4457	NONHSAT130417.2	Gain	CDKN2B-AS1
rs61743293	chr9:22056303	hsa-miR-125b-2-3p	NONHSAT130418.2	Gain	CDKN2B-AS1
rs61743293	chr9:22056303	hsa-miR-624-3p	NONHSAT130418.2	Gain	CDKN2B-AS1
rs61743293	chr9:22056303	hsa-miR-4457	NONHSAT130418.2	Gain	CDKN2B-AS1
rs61743293	chr9:22056303	hsa-miR-125b-2-3p	NONHSAT130421.2	Gain	CDKN2B-AS1
rs61743293	chr9:22056303	hsa-miR-624-3p	NONHSAT130421.2	Gain	CDKN2B-AS1
rs61743293	chr9:22056303	hsa-miR-4457	NONHSAT130421.2	Gain	CDKN2B-AS1
rs61743293	chr9:22056303	hsa-miR-125b-2-3p	NONHSAT130423.2	Gain	CDKN2B-AS1
rs61743293	chr9:22056303	hsa-miR-624-3p	NONHSAT130423.2	Gain	CDKN2B-AS1
rs61743293	chr9:22056303	hsa-miR-4457	NONHSAT130423.2	Gain	CDKN2B-AS1
rs61743293	chr9:22056303	hsa-miR-125b-2-3p	NONHSAT130424.2	Gain	CDKN2B-AS1
rs61743293	chr9:22056303	hsa-miR-624-3p	NONHSAT130424.2	Gain	CDKN2B-AS1
rs61743293	chr9:22056303	hsa-miR-4457	NONHSAT130424.2	Gain	CDKN2B-AS1
rs61743293	chr9:22056303	hsa-miR-125b-2-3p	NONHSAT130425.2	Gain	CDKN2B-AS1
rs61743293	chr9:22056303	hsa-miR-624-3p	NONHSAT130425.2	Gain	CDKN2B-AS1
rs61743293	chr9:22056303	hsa-miR-4457	NONHSAT130425.2	Gain	CDKN2B-AS1
rs61743293	chr9:22056303	hsa-miR-125b-2-3p	NONHSAT130426.2	Gain	CDKN2B-AS1
rs61743293	chr9:22056303	hsa-miR-624-3p	NONHSAT130426.2	Gain	CDKN2B-AS1
rs61743293	chr9:22056303	hsa-miR-4457	NONHSAT130426.2	Gain	CDKN2B-AS1
rs61743293	chr9:22056303	hsa-miR-125b-2-3p	NONHSAT130429.2	Gain	CDKN2B-AS1
rs61743293	chr9:22056303	hsa-miR-624-3p	NONHSAT130429.2	Gain	CDKN2B-AS1
rs61743293	chr9:22056303	hsa-miR-4457	NONHSAT130429.2	Gain	CDKN2B-AS1
rs61743293	chr9:22056303	hsa-miR-125b-2-3p	NONHSAT256536.1	Gain	CDKN2B-AS1
rs61743293	chr9:22056303	hsa-miR-624-3p	NONHSAT256536.1	Gain	CDKN2B-AS1
rs61743293	chr9:22056303	hsa-miR-4457	NONHSAT256536.1	Gain	CDKN2B-AS1
rs61743293	chr9:22056303	hsa-miR-125b-2-3p	NONHSAT256537.1	Gain	CDKN2B-AS1
rs61743293	chr9:22056303	hsa-miR-624-3p	NONHSAT256537.1	Gain	CDKN2B-AS1
rs61743293	chr9:22056303	hsa-miR-4457	NONHSAT256537.1	Gain	CDKN2B-AS1
rs61743293	chr9:22056303	hsa-miR-125b-2-3p	NONHSAT256538.1	Gain	CDKN2B-AS1
rs61743293	chr9:22056303	hsa-miR-624-3p	NONHSAT256538.1	Gain	CDKN2B-AS1
rs61743293	chr9:22056303	hsa-miR-4457	NONHSAT256538.1	Gain	CDKN2B-AS1
rs61743293	chr9:22056303	hsa-miR-125b-2-3p	NONHSAT256541.1	Gain	CDKN2B-AS1
rs61743293	chr9:22056303	hsa-miR-624-3p	NONHSAT256541.1	Gain	CDKN2B-AS1
rs61743293	chr9:22056303	hsa-miR-4457	NONHSAT256541.1	Gain	CDKN2B-AS1
rs7881407	chrX:131749090	hsa-miR-12136	NONHSAT223573.1	Loss	FIRRE
rs530003317	chrX:132244209	hsa-miR-211-3p	NONHSAT258406.1	Gain	RAP2C-AS1
rs530003317	chrX:132244209	hsa-miR-1226-3p	NONHSAT258406.1	Gain	RAP2C-AS1
rs530003317	chrX:132244209	hsa-miR-1911-3p	NONHSAT258406.1	Gain	RAP2C-AS1
rs530003317	chrX:132244209	hsa-miR-4270	NONHSAT258406.1	Gain	RAP2C-AS1
rs530003317	chrX:132244209	hsa-miR-4441	NONHSAT258406.1	Gain	RAP2C-AS1
rs530003317	chrX:132244209	hsa-miR-4685-5p	NONHSAT258406.1	Gain	RAP2C-AS1
rs530003317	chrX:132244209	hsa-miR-4733-3p	NONHSAT258406.1	Gain	RAP2C-AS1
rs530003317	chrX:132244209	hsa-miR-6753-5p	NONHSAT258406.1	Gain	RAP2C-AS1
rs530003317	chrX:132244209	hsa-miR-6754-5p	NONHSAT258406.1	Gain	RAP2C-AS1
rs530003317	chrX:132244209	hsa-miR-6837-5p	NONHSAT258406.1	Gain	RAP2C-AS1
rs530003317	chrX:132244209	hsa-miR-7113-5p	NONHSAT258406.1	Gain	RAP2C-AS1
rs530003317	chrX:132244209	hsa-miR-7845-5p	NONHSAT258406.1	Gain	RAP2C-AS1
rs530003317	chrX:132244209	hsa-miR-181d-3p	NONHSAT258406.1	Loss	RAP2C-AS1
rs530003317	chrX:132244209	hsa-miR-542-5p	NONHSAT258406.1	Loss	RAP2C-AS1
rs530003317	chrX:132244209	hsa-miR-3144-5p	NONHSAT258406.1	Loss	RAP2C-AS1
rs530003317	chrX:132244209	hsa-miR-3191-3p	NONHSAT258406.1	Loss	RAP2C-AS1
rs530003317	chrX:132244209	hsa-miR-4652-5p	NONHSAT258406.1	Loss	RAP2C-AS1
rs530003317	chrX:132244209	hsa-miR-4655-5p	NONHSAT258406.1	Loss	RAP2C-AS1
rs530003317	chrX:132244209	hsa-miR-6777-5p	NONHSAT258406.1	Loss	RAP2C-AS1
rs530003317	chrX:132244209	hsa-miR-6784-5p	NONHSAT258406.1	Loss	RAP2C-AS1
rs530003317	chrX:132244209	hsa-miR-6889-5p	NONHSAT258406.1	Loss	RAP2C-AS1
