# Supplementary material for: Unveiling the Genetic Complexity of Teratozoospermia: Integrated Genomic Analysis Reveals Novel Insights into lncRNAs’ Role in Male Infertility
Source: Int J Mol Sci. 2023 Oct 9;24(19):15002. doi: 10.3390/ijms241915002 (PMC10573971; doi:10.3390/ijms241915002)
Supplement: Supplementary file 1 [file ijms-24-15002-s001.zip › Supplementary Table S4.xlsx]

## Sheet: Sheet1
miRTargetLink 2.0
miRNA	Target / Target pathway	Support	Source	Experiment(s)	Reference - PMID
hsa-miR-1226-3p	MUC1	Functional MTI	MIRT005492	Immunoblot, Luciferase reporter assay, qRT-PCR	20514397
hsa-miR-125b-2-3p	IGF1R	Functional MTI	MIRT053086	Luciferase reporter assay, qRT-PCR, Western blot	23503464
hsa-miR-146a-5p	SOS1	Functional MTI	MIRT731133	Western blot, Luciferase reporter assay	25469565
hsa-miR-146a-5p	CPM	Functional MTI	MIRT731867	Luciferase reporter assay, Western blot	28186967
hsa-miR-146a-5p	CASP7	Functional MTI	MIRT731813	Luciferase reporter assay, qRT-PCR, Western blot	27449900
hsa-miR-146a-5p	BCLAF1	Functional MTI	MIRT731814	Luciferase reporter assay, qRT-PCR, Western blot	27449900
hsa-miR-146a-5p	IL6	Functional MTI	MIRT732454	Microarray, Luciferase reporter assay,	25265569
hsa-miR-146a-5p	NOTCH2	Functional MTI	MIRT732023	Luciferase reporter assay, Western blot	27832663
hsa-miR-146a-5p	NOTCH2	Functional MTI	MIRT732023	Luciferase reporter assay	28278511
hsa-miR-146a-5p	NOTCH2	Functional MTI	MIRT732023	Luciferase reporter assay, qRT-PCR, Western blot	26165719
hsa-miR-146a-5p	SOX2	Functional MTI	MIRT732041	Luciferase reporter assay, qRT-PCR, Western blot	26159827
hsa-miR-146a-5p	IS2	Functional MTI	MIRT732620	Luciferase reporter assay, Microarray, qRT-PCR, Western blot	26238771
hsa-miR-146a-5p	RHOA	Functional MTI	MIRT732566	Luciferase reporter assay	27175941
hsa-miR-146a-5p	LFNG	Functional MTI	MIRT733007	Luciferase reporter assay, qRT-PCR, Western blot	27311960
hsa-miR-146a-5p	MIF	Functional MTI	MIRT733415	Luciferase reporter assay, qRT-PCR, Western blot	27569893
hsa-miR-146a-5p	TGFB1	Functional MTI	MIRT733231	ELISA, Luciferase reporter assay, qRT-PCR, Western blot	28337286
hsa-miR-146a-5p	FANCM	Functional MTI	MIRT733874	Immunofluorescence, Luciferase reporter assay, qRT-PCR, Western blot	27351285
hsa-miR-146a-5p	NOTCH1	Functional MTI	MIRT734249	Luciferase reporter assay, qRT-PCR, Western blot	26165719
hsa-miR-146a-5p	CCND2	Functional MTI	MIRT734421	Luciferase reporter assay, qRT-PCR, Western blot	27494902
hsa-miR-146a-5p	CCND1	Functional MTI	MIRT734422	Luciferase reporter assay, qRT-PCR, Western blot	27494902
hsa-miR-146a-5p	NFAT5	Functional MTI	MIRT734521	Luciferase reporter assay	25515214
hsa-miR-146a-5p	RARB	Functional MTI	MIRT734533	Luciferase reporter assay, qRT-PCR, Western blot	27011326
hsa-miR-146a-5p	RHO	Functional MTI	MIRT734522	Luciferase reporter assay	25515214
hsa-miR-146a-5p	LRP2	Functional MTI	MIRT734352	Luciferase reporter assay, qRT-PCR, Western blot	27241555
hsa-miR-146a-5p	NOS1	Functional MTI	MIRT735124	Luciferase reporter assay, qRT-PCR	28218896
hsa-miR-146a-5p	PLAUR	Functional MTI	MIRT735312	Luciferase reporter assay, qRT-PCR, Western blot	26082201
hsa-miR-146a-5p	CXCR4	Functional MTI	MIRT000006	qRT-PCR, Luciferase reporter assay, Western blot	18568019
hsa-miR-146a-5p	CXCR4	Functional MTI	MIRT000006	Luciferase reporter assay, qRT-PCR, Western blot	26082201
hsa-miR-146a-5p	CFH	Functional MTI	MIRT000303	Western blot	19540598
hsa-miR-146a-5p	CFH	Functional MTI	MIRT000303	Western blot	18801740
hsa-miR-146a-5p	IRAK2	Functional MTI	MIRT000304	qRT-PCR, Western blot	20124483
hsa-miR-146a-5p	IRAK2	Functional MTI	MIRT000304	qRT-PCR, Western blot	25889446
hsa-miR-146a-5p	TLR2	Functional MTI	MIRT000449	qRT-PCR, flow, Luciferase reporter assay, Western blot, qRT-PCR;Other	20375304
hsa-miR-146a-5p	TRAF6	Functional MTI	MIRT000711	Western blot, Northern blot	18504431
hsa-miR-146a-5p	FADD	Functional MTI	MIRT000638	Luciferase reporter assay	19965651
hsa-miR-146a-5p	IRAK1	Functional MTI	MIRT000712	Western blot, Northern blot	18504431
hsa-miR-146a-5p	IRAK1	Functional MTI	MIRT000712	Luciferase reporter assay, Western blot	20061417
hsa-miR-146a-5p	IRAK1	Functional MTI	MIRT000712	qRT-PCR, Western blot, Immunofluorescence	19918258
hsa-miR-146a-5p	IRAK1	Functional MTI	MIRT000712	Luciferase reporter assay, Microarray, Northern blot, qRT-PCR	16885212
hsa-miR-146a-5p	IRAK1	Functional MTI	MIRT000712	ELISA, Luciferase reporter assay, Northern blot, qRT-PCR, Western blot	20542134
hsa-miR-146a-5p	IRAK1	Functional MTI	MIRT000712	qRT-PCR, Western blot	21178010
hsa-miR-146a-5p	IRAK1	Functional MTI	MIRT000712	Luciferase reporter assay, Western blot	21632853
hsa-miR-146a-5p	TRAF6	Functional MTI	MIRT000711	Luciferase reporter assay, Western blot	20061417
hsa-miR-146a-5p	IRAK1	Functional MTI	MIRT000712	Luciferase reporter assay	22593544
hsa-miR-146a-5p	IRAK1	Functional MTI	MIRT000712	Western blot	20110513
hsa-miR-146a-5p	TRAF6	Functional MTI	MIRT000711	qRT-PCR, flow, Luciferase reporter assay, Western blot	20375304
hsa-miR-146a-5p	IRAK1	Functional MTI	MIRT000712	Luciferase reporter assay, qRT-PCR, Western blot	23680172
hsa-miR-146a-5p	TRAF6	Functional MTI	MIRT000711	Immunoprecipitaion, Western blot, Communoprecipitaion	19898489
hsa-miR-146a-5p	IRAK1	Functional MTI	MIRT000712	In situ hybridization, Luciferase reporter assay, qRT-PCR, Western blot	22992343
hsa-miR-146a-5p	TRAF6	Functional MTI	MIRT000711	qRT-PCR, Western blot, Immunofluorescence	19918258
hsa-miR-146a-5p	IRAK1	Functional MTI	MIRT000712	qRT-PCR, Western blot	23018031
hsa-miR-146a-5p	IRAK1	Functional MTI	MIRT000712	QRTPCR, Western blot	24867582
hsa-miR-146a-5p	TRAF6	Functional MTI	MIRT000711	Luciferase reporter assay, Microarray, Northern blot, qRT-PCR	16885212
hsa-miR-146a-5p	IRAK1	Functional MTI	MIRT000712	Luciferase reporter assay	24107356
hsa-miR-146a-5p	TRAF6	Functional MTI	MIRT000711	ELISA, Luciferase reporter assay, Northern blot, qRT-PCR, Western blot	20542134
hsa-miR-146a-5p	TRAF6	Functional MTI	MIRT000711	qRT-PCR, Western blot	21178010
hsa-miR-146a-5p	IRAK1	Functional MTI	MIRT000712	Microarray, Western blot	23952003
hsa-miR-146a-5p	IRAK1	Functional MTI	MIRT000712	Luciferase reporter assay	25623956
hsa-miR-146a-5p	IRAK1	Functional MTI	MIRT000712	Luciferase reporter assay, qRT-PCR, Western blot	26151128
hsa-miR-146a-5p	TRAF6	Functional MTI	MIRT000711	Luciferase reporter assay	22593544
hsa-miR-146a-5p	IRAK1	Functional MTI	MIRT000712	ELISA, Immunohistochemistry, qRT-PCR, Western blot	27636999
hsa-miR-146a-5p	TRAF6	Functional MTI	MIRT000711	Western blot	20110513
hsa-miR-146a-5p	IRAK1	Functional MTI	MIRT000712	qRT-PCR, Western blot	25889446
hsa-miR-146a-5p	TRAF6	Functional MTI	MIRT000711	Luciferase reporter assay	24107356
hsa-miR-146a-5p	IRAK1	Functional MTI	MIRT000712	ELISA, EMSA, Microarray, qRT-PCR, Western blot	27922090
hsa-miR-146a-5p	TRAF6	Functional MTI	MIRT000711	ELISA, Northern blot, Western blot	23685241
hsa-miR-146a-5p	IRAK1	Functional MTI	MIRT000712	qRT-PCR, Western blot	25805648
hsa-miR-146a-5p	TRAF6	Functional MTI	MIRT000711	qRT-PCR, Western blot	25889446
hsa-miR-146a-5p	TRAF6	Functional MTI	MIRT000711	Immunohistochemistry, Luciferase reporter assay, qRT-PCR, Western blot	27904767
hsa-miR-146a-5p	ROCK1	Functional MTI	MIRT000945	flow, Western blot, Northern blot, Luciferase reporter assay	18174313
hsa-miR-146a-5p	ROCK1	Functional MTI	MIRT000945	Luciferase reporter assay, qRT-PCR, Western blot	26306811
hsa-miR-146a-5p	ROCK1	Functional MTI	MIRT000945	Immunofluorescence, Luciferase reporter assay, qRT-PCR, Western blot	27221467
hsa-miR-146a-5p	FAF1	Functional MTI	MIRT003319	GFP reporter assay, qRT-PCR	20459811
hsa-miR-146a-5p	BRCA2	Functional MTI	MIRT001919	Luciferase reporter assay	18660546
hsa-miR-146a-5p	BRCA1	Functional MTI	MIRT001920	Luciferase reporter assay	18660546
hsa-miR-146a-5p	BRCA1	Functional MTI	MIRT001920	Microarray, qRT-PCR, Western blot	19944095
hsa-miR-146a-5p	BRCA1	Functional MTI	MIRT001920	ChIP-seq, Luciferase reporter assay	23671131
hsa-miR-146a-5p	CXCL8	Functional MTI	MIRT004409	Western blot, Northern blot	18504431
hsa-miR-146a-5p	CCNA2	Functional MTI	MIRT004017	Microarray, qRT-PCR, Western blot	19944095
hsa-miR-146a-5p	PA2G4	Functional MTI	MIRT004018	Microarray, qRT-PCR, Western blot	19944095
hsa-miR-146a-5p	NFKB1	Functional MTI	MIRT004459	Luciferase reporter assay	18504431
hsa-miR-146a-5p	NFKB1	Functional MTI	MIRT004459	ELISA, Immunoblot, Luciferase reporter assay, qRT-PCR, Western blot	25052989
hsa-miR-146a-5p	NFKB1	Functional MTI	MIRT004459	qRT-PCR, Western blot	20124483
hsa-miR-146a-5p	NFKB1	Functional MTI	MIRT004459	Luciferase reporter assay, qRT-PCR, Western blot, Flow	23706078
hsa-miR-146a-5p	EGFR	Functional MTI	MIRT004730	qRT-PCR, Western blot	20124483
hsa-miR-146a-5p	EGFR	Functional MTI	MIRT004730	Luciferase reporter assay, Western blot	21632853
hsa-miR-146a-5p	EGFR	Functional MTI	MIRT004730	Luciferase reporter assay, qRT-PCR, Western blot	22161865
hsa-miR-146a-5p	EGFR	Functional MTI	MIRT004730	Western blot	19190326
hsa-miR-146a-5p	EGFR	Functional MTI	MIRT004730	Western blot, qRT-PCR	23555954
hsa-miR-146a-5p	EGFR	Functional MTI	MIRT004730	Luciferase reporter assay, QRTPCR, Western blot	24839931
hsa-miR-146a-5p	EGFR	Functional MTI	MIRT004730	Immunohistochemistry, Luciferase reporter assay, qRT-PCR, Western blot	27818285
hsa-miR-146a-5p	MTA2	Functional MTI	MIRT004731	qRT-PCR, Western blot	20124483
hsa-miR-146a-5p	CD40LG	Functional MTI	MIRT005463	ELISA, Luciferase reporter assay, qRT-PCR, Western blot	21236257
hsa-miR-146a-5p	ERBB4	Functional MTI	MIRT005806	Luciferase reporter assay, Microarray, Western blot	20864407
hsa-miR-146a-5p	ERBB4	Functional MTI	MIRT005806	Luciferase reporter assay, Northern blot	23619365
hsa-miR-146a-5p	FAS	Functional MTI	MIRT005581	Luciferase reporter assay, Western blot	20656888
hsa-miR-146a-5p	FAS	Functional MTI	MIRT005581	Luciferase reporter assay	23645835
hsa-miR-146a-5p	SMAD4	Functional MTI	MIRT006209	Immunohistochemistry, Luciferase reporter assay, Microarray, qRT-PCR, Western blot	22507670
hsa-miR-146a-5p	SMAD4	Functional MTI	MIRT006209	Luciferase reporter assay, qRT-PCR, Western blot	21968601
hsa-miR-146a-5p	SMAD4	Functional MTI	MIRT006209	Luciferase reporter assay, qRT-PCR, Western blot	22020746
hsa-miR-146a-5p	SMAD4	Functional MTI	MIRT006209	Luciferase reporter assay, Western blot, qRT-PCR	24939082
hsa-miR-146a-5p	SMAD4	Functional MTI	MIRT006209	Immunohistochemistry, Luciferase reporter assay, Microarray, qRT-PCR, Western blot	23832538
hsa-miR-146a-5p	SMAD4	Functional MTI	MIRT006209	Luciferase reporter assay	27438138
hsa-miR-146a-5p	TLR4	Functional MTI	MIRT006530	ELISA, Luciferase reporter assay, Microarray, qRT-PCR, Western blot	21329689
hsa-miR-146a-5p	WASF2	Functional MTI	MIRT007243	Luciferase reporter assay	23435376
hsa-miR-146a-5p	WASF2	Functional MTI	MIRT007243	Immunohistochemistry, qRT-PCR, Western blot	28387985
hsa-miR-146a-5p	STAT1	Functional MTI	MIRT021229	Luciferase reporter assay, qRT-PCR, Western blot	23890093
hsa-miR-146a-5p	STAT1	Functional MTI	MIRT021229	Luciferase reporter assay	23698745
hsa-miR-146a-5p	STAT1	Functional MTI	MIRT021229	qRT-PCR, Western blot	25889446
hsa-miR-146a-5p	UHRF1	Functional MTI	MIRT021236	Immunohistochemistry, Luciferase reporter assay, Microarray, Western blot	23982143
hsa-miR-146a-5p	SMN1	Functional MTI	MIRT052963	Luciferase reporter assay, qRT-PCR, Western blot, Caspase-Glo® 3/7 assay, Cell proliferation assay	22020746
hsa-miR-146a-5p	CD80	Functional MTI	MIRT021278	Immunohistochemistry, Luciferase reporter assay, qRT-PCR, Western blot	26505653
hsa-miR-146a-5p	SLPI	Functional MTI	MIRT021280	Western blot;qRT-PCR	20110513
hsa-miR-146a-5p	L1CAM	Functional MTI	MIRT035533	Luciferase reporter assay	22711166
hsa-miR-146a-5p	CARD10	Functional MTI	MIRT053495	In situ hybridization, Luciferase reporter assay, qRT-PCR, Western blot	22992343
hsa-miR-146a-5p	CARD10	Functional MTI	MIRT053495	Luciferase reporter assay, QRTPCR, Western blot	24985472
hsa-miR-146a-5p	COPS8	Functional MTI	MIRT053496	In situ hybridization, Luciferase reporter assay, qRT-PCR, Western blot	22992343
hsa-miR-146a-5p	NUMB	Functional MTI	MIRT054669	qRT-PCR, Western blot	24302991
hsa-miR-146a-5p	ELAVL1	Functional MTI	MIRT054580	Immunoprecipitation, Luciferase reporter assay, QRTPCR, Western blot	23733368
hsa-miR-146a-5p	ICAM1	Functional MTI	MIRT054757	QRTPCR, Western blot	24867582
hsa-miR-146a-5p	NUMB	Functional MTI	MIRT054669	Luciferase reporter assay	24092752
hsa-miR-146a-5p	SMAD2	Functional MTI	MIRT054772	qRT-PCR, Western blot	24892945
hsa-miR-146a-5p	PTGS2	Functional MTI	MIRT437352	Flow, Luciferase reporter assay, qRT-PCR, Western blot	22699322
hsa-miR-146a-5p	PTGES2	Functional MTI	MIRT437844	Luciferase reporter assay	23589616
hsa-miR-146a-5p	CCL5	Functional MTI	MIRT437504	Luciferase reporter assay	24996260
hsa-miR-146a-5p	CNOT6L	Functional MTI	MIRT437923	Luciferase reporter assay	23591815
hsa-miR-146a-5p	PRKCE	Functional MTI	MIRT438113	Luciferase reporter assay	23457043
hsa-miR-146a-5p	PRKCE	Functional MTI	MIRT438113	qRT-PCR, Luciferase reporter assay, Western blot	25308712
hsa-miR-146a-5p	SIKE1	Functional MTI	MIRT438057	Luciferase reporter assay, qRT-PCR, Microarray	23963696
hsa-miR-146a-5p	CXCL12	Functional MTI	MIRT438058	Luciferase reporter assay, qRT-PCR, Microarray	23963696
hsa-miR-146a-5p	HOXD10	Functional MTI	MIRT438248	Immunohistochemistry, qRT-PCR, Western blot	25010866
hsa-miR-146a-5p	RAC1	Functional MTI	MIRT438306	In situ hybridization, Western blot, Luciferase reporter assay, qRT-PCR	25214035
hsa-miR-146a-5p	LAMC2	Functional MTI	MIRT438307	In situ hybridization, Weastern blot, Luciferase reporter assay/qRT-PCR	25214035
hsa-miR-146a-5p	COX2	Functional MTI	MIRT438527	Luciferase reporter assay, qRT-PCR	25047043
hsa-miR-146a-5p	COX2	Functional MTI	MIRT438527	Luciferase reporter assay, qRT-PCR, Western blot	25767384
hsa-miR-146a-5p	DUSP1	Functional MTI	MIRT438558	qRT-PCR, Western blot	23825193
hsa-miR-146a-5p	RNF11	Functional MTI	MIRT438908	Luciferase reporter assay	23345523
hsa-miR-146b-5p	IL6	Functional MTI	MIRT731232	Luciferase reporter assay, qRT-PCR, Western blot	26338965
hsa-miR-146b-5p	PAX8	Functional MTI	MIRT732795	Luciferase reporter assay, qRT-PCR, Western blot	26282166
hsa-miR-146b-5p	RARB	Functional MTI	MIRT734536	Luciferase reporter assay, qRT-PCR, Western blot	27011326
hsa-miR-146b-5p	EGFR	Functional MTI	MIRT734820	Luciferase reporter assay, qRT-PCR, Western blot	25760482
hsa-miR-146b-5p	ERBB4	Functional MTI	MIRT735021	Luciferase reporter assay	27400799
hsa-miR-146b-5p	SLC5A5	Functional MTI	MIRT735151	Luciferase reporter assay, qRT-PCR, Western blot	25960292
hsa-miR-146b-5p	MALAT1	Functional MTI	MIRT735285	Luciferase reporter assay, qRT-PCR, Western blot	28404923
hsa-miR-146b-5p	NFKB1	Functional MTI	MIRT004530	Luciferase reporter assay	18504431
hsa-miR-146b-5p	MMP16	Functional MTI	MIRT004887	Luciferase reporter assay, qRT-PCR, Western blot	19265686
hsa-miR-146b-5p	MMP16	Functional MTI	MIRT004887	Luciferase reporter assay, qRT-PCR, Western blot	21823013
hsa-miR-146b-5p	MMP16	Functional MTI	MIRT004887	Immunohistochemistry, In situ hybridization, Luciferase reporter assay, qRT-PCR, Western blot	23796692
hsa-miR-146b-5p	KIT	Functional MTI	MIRT005371	Northern blot, qRT-PCR, Western blot	16365291
hsa-miR-146b-5p	TRAF6	Functional MTI	MIRT005394	Luciferase reporter assay, Microarray, Northern blot, qRT-PCR	16885212
hsa-miR-146b-5p	TRAF6	Functional MTI	MIRT005394	Immunohistochemistry, In situ hybridization, Luciferase reporter assay, qRT-PCR, Western blot	26320176
hsa-miR-146b-5p	IRAK1	Functional MTI	MIRT005395	Luciferase reporter assay, Microarray, Northern blot, qRT-PCR	16885212
hsa-miR-146b-5p	IRAK1	Functional MTI	MIRT005395	Luciferase reporter assay, qRT-PCR, Western blot	23680172
hsa-miR-146b-5p	IRAK1	Functional MTI	MIRT005395	Luciferase reporter assay, qRT-PCR, Western blot	27533309
hsa-miR-146b-5p	TLR4	Functional MTI	MIRT053375	Luciferase reporter assay, qRT-PCR	23798430
hsa-miR-146b-5p	UHRF1	Functional MTI	MIRT053567	Immunohistochemistry, Luciferase reporter assay, Microarray, Western blot	23982143
hsa-miR-146b-5p	PDGFRA	Functional MTI	MIRT054833	Chip, Flow cytometry, Luciferase reporter assay, Northern blot, QRTPCR, Western blot	24982425
hsa-miR-146b-5p	HNRNPD	Functional MTI	MIRT437903	Luciferase reporter assay, Western blot	25261470
hsa-miR-146b-5p	ZNRF3	Functional MTI	MIRT438327	Luciferase reporter assay, qRT-PCR, Western blot	26549292
hsa-miR-146b-5p	ZNRF3	Functional MTI	MIRT438327	Luciferase reporter assay, qRT-PCR	25547151
hsa-miR-21-3p	RBPMS	Functional MTI	MIRT731644	Luciferase reporter assay	27166999
hsa-miR-21-3p	STAT3	Functional MTI	MIRT731935	Luciferase reporter assay, qRT-PCR, Western blot	27895788
hsa-miR-21-3p	RCBTB1	Functional MTI	MIRT732743	Luciferase reporter assay	27166999
hsa-miR-21-3p	ZNF608	Functional MTI	MIRT732744	Luciferase reporter assay	27166999
hsa-miR-21-3p	PDCD4	Functional MTI	MIRT732883	Western blot	28123598
hsa-miR-21-3p	PDCD4	Functional MTI	MIRT732883	Immunofluorescence, qRT-PCR, Western blot	26595526
hsa-miR-21-3p	FASLG	Functional MTI	MIRT733648	Luciferase reporter assay, Western blot	25394756
hsa-miR-21-3p	HPGD	Functional MTI	MIRT733453	Luciferase reporter assay, qRT-PCR, Western blot	27561985
hsa-miR-21-3p	PTEN	Functional MTI	MIRT734981	qRT-PCR, Western blot	25963606
hsa-miR-21-3p	ZNF350	Functional MTI	MIRT735366	Luciferase reporter assay, qRT-PCR, Western blot	27586871
hsa-miR-21-3p	MAT2B	Functional MTI	MIRT437430	Luciferase reporter assay, Microarray, qRT-PCR, Western blot	24098708
hsa-miR-21-3p	MAT2A	Functional MTI	MIRT437431	Luciferase reporter assay, Microarray, qRT-PCR, Western blot	24098708
hsa-miR-211-3p	RGS5	Functional MTI	MIRT735004	Luciferase reporter assay	25810883
hsa-miR-211-3p	PPM1K	Functional MTI	MIRT735246	Luciferase reporter assay, qRT-PCR, Western blot	26592513
hsa-miR-214-3p	MEF2C	Functional MTI	MIRT731679	Luciferase reporter assay, qRT-PCR, Western blot	27796324
hsa-miR-214-3p	SEMA4D	Functional MTI	MIRT734697	Luciferase reporter assay, qRT-PCR, Western blot	26718213
hsa-miR-214-3p	CPD	Functional MTI	MIRT735468	Luciferase reporter assay, qRT-PCR, Western blot	27494742
hsa-miR-214-3p	SUFU	Functional MTI	MIRT735378	Immunofluorescence, Luciferase reporter assay, qRT-PCR, Western blot	26462018
hsa-miR-214-3p	EZH2	Functional MTI	MIRT000148	Luciferase reporter assay, Northern blot	19818710
hsa-miR-214-3p	EZH2	Functional MTI	MIRT000148	Luciferase reporter assay, qRT-PCR, Western blot	21828058
hsa-miR-214-3p	EZH2	Functional MTI	MIRT000148	Luciferase reporter assay, qRT-PCR, Western blot	23727574
hsa-miR-214-3p	EZH2	Functional MTI	MIRT000148	Flow, Luciferase reporter assay, qRT-PCR, Western blot	22962603
hsa-miR-214-3p	EZH2	Functional MTI	MIRT000148	Luciferase reporter assay, Western blot, qRT-PCR	25085702
hsa-miR-214-3p	PTEN	Functional MTI	MIRT000799	Western blot, qRT-PCR, Luciferase reporter assay, Reporter assay;Other	18199536
hsa-miR-214-3p	PTEN	Functional MTI	MIRT000799	Luciferase reporter assay, Microarray, qRT-PCR, Western blot	20548023
hsa-miR-214-3p	PTEN	Functional MTI	MIRT000799	Luciferase reporter assay, qRT-PCR, Western blot	21228352
hsa-miR-214-3p	PTEN	Functional MTI	MIRT000799	Luciferase reporter assay	22502680
hsa-miR-214-3p	PTEN	Functional MTI	MIRT000799	Flow, Immunocytochemistry, qRT-PCR, Western blot	21688200
hsa-miR-214-3p	PTEN	Functional MTI	MIRT000799	Luciferase reporter assay, qRT-PCR, Western blot	23834902
hsa-miR-214-3p	PTEN	Functional MTI	MIRT000799	qRT-PCR, Luciferase reporter assay, Western blot	25361012
hsa-miR-214-3p	PTEN	Functional MTI	MIRT000799	qRT-PCR, Western blot	27339596
hsa-miR-214-3p	MAP2K3	Functional MTI	MIRT005426	GFP reporter assay, Microarray, qRT-PCR, Western blot, Reporter assay;qRT-PCR;Microarray;Other	19859982
hsa-miR-214-3p	MAPK8	Functional MTI	MIRT005427	GFP reporter assay, Microarray, qRT-PCR, Western blot, Reporter assay;qRT-PCR;Microarray;Other	19859982
hsa-miR-214-3p	POU4F2	Functional MTI	MIRT005551	Flow, GFP reporter assay, Northern blot, qRT-PCR, Western blot	20609388
hsa-miR-214-3p	SRGAP1	Functional MTI	MIRT005811	In situ hybridization, Luciferase reporter assay, qRT-PCR, western blot	21276775
hsa-miR-214-3p	ING4	Functional MTI	MIRT006028	Luciferase reporter assay, qRT-PCR	21106054
hsa-miR-214-3p	PLXNB1	Functional MTI	MIRT005765	GFP reporter assay, Immunohistochemistry, qRT-PCR, Western blot	21216304
hsa-miR-214-3p	XBP1	Functional MTI	MIRT006375	ELISA, Flow, Luciferase reporter assay, qRT-PCR, Western blot	22359598
hsa-miR-214-3p	TWIST1	Functional MTI	MIRT006731	Luciferase reporter assay, qRT-PCR, Western blot	22540680
hsa-miR-214-3p	GALNT7	Functional MTI	MIRT006816	Luciferase reporter assay, Western blot	22399294
hsa-miR-214-3p	QKI	Functional MTI	MIRT006644	Luciferase reporter assay	22227154
hsa-miR-214-3p	QKI	Functional MTI	MIRT006644	Luciferase reporter assay	27129236
hsa-miR-214-3p	TP53	Functional MTI	MIRT006881	Luciferase reporter assay	22927443
hsa-miR-214-3p	TP53	Functional MTI	MIRT006881	Reporter assay	21217645
hsa-miR-214-3p	CTNNB1	Functional MTI	MIRT007031	Luciferase reporter assay	23068095
hsa-miR-214-3p	CTNNB1	Functional MTI	MIRT007031	Flow, Luciferase reporter assay, qRT-PCR, Western blot	22962603
hsa-miR-214-3p	CTNNB1	Functional MTI	MIRT007031	Luciferase reporter assay, qRT-PCR, Western blot	26807179
hsa-miR-214-3p	ATF4	Functional MTI	MIRT007201	Luciferase reporter assay	23223004
hsa-miR-214-3p	BCL2L2	Functional MTI	MIRT007294	Luciferase reporter assay, qRT-PCR, Western blot	23337879
hsa-miR-214-3p	ARL2	Functional MTI	MIRT024965	Luciferase reporter assay, qRT-PCR, Western blot	25621032
hsa-miR-214-3p	SRGAP2	Functional MTI	MIRT024967	Reporter assay	21276775
hsa-miR-214-3p	PSMD10	Functional MTI	MIRT035545	Luciferase reporter assay	23100276
hsa-miR-214-3p	ASF1B	Functional MTI	MIRT035546	Luciferase reporter assay	23100276
hsa-miR-214-3p	JAG1	Functional MTI	MIRT053289	Luciferase reporter assay, qRT-PCR, Western blot	22336710
hsa-miR-214-3p	MAPK1	Functional MTI	MIRT053000	Microarray, qRT-PCR, Western blot	22929890
hsa-miR-214-3p	CCL5	Functional MTI	MIRT053786	ELISA, Immunohistochemistry, Luciferase reporter assay, qRT-PCR	23171795
hsa-miR-214-3p	HDGF	Functional MTI	MIRT054096	Luciferase reporter assay, Microarray, Western blot	22613005
hsa-miR-214-3p	UBE2I	Functional MTI	MIRT053795	Luciferase reporter assay, qRT-PCR, Western blot	23187003
hsa-miR-214-3p	FGFR1	Functional MTI	MIRT054638	In situ hybridization, Luciferase reporter assay, Microarray, qRT-PCR, Western blot	24616020
hsa-miR-214-3p	FGFR1	Functional MTI	MIRT054638	Luciferase reporter assay, qRT-PCR	23962428
hsa-miR-214-3p	NRAS	Functional MTI	MIRT054716	Luciferase reporter assay, Western blot, qRT-PCR	24811402
hsa-miR-214-3p	BCL2L11	Functional MTI	MIRT054876	Luciferase reporter assay, qRT-PCR, Western blot	24465927
hsa-miR-214-3p	PIM1	Functional MTI	MIRT100569	Western blot	26820394
hsa-miR-214-3p	BIRC5	Functional MTI	MIRT345992	Immunoblot, Luciferase reporter assay, qRT-PCR	26234674
hsa-miR-214-3p	CDK6	Functional MTI	MIRT393091	Immunohistochemistry, Immunoprecipitaion, Luciferase reporter assay, qRT-PCR, Western blot	23929716
hsa-miR-214-3p	BAX	Functional MTI	MIRT438124	Luciferase reporter assay	23408966
hsa-miR-214-3p	LTF	Functional MTI	MIRT437811	Luciferase reporter assay	23479198
hsa-miR-214-3p	RAB15	Functional MTI	MIRT438012	Luciferase reporter assay, Western blot	24386085
hsa-miR-214-3p	POR	Functional MTI	MIRT438091	Luciferase reporter assay	23905773
hsa-miR-214-3p	GSR	Functional MTI	MIRT438092	Luciferase reporter assay	23905773
hsa-miR-214-3p	ALPK2	Functional MTI	MIRT438676	Immunohistochemistry, Immunoprecipitaion, Luciferase reporter assay, qRT-PCR, Western blot	23929716
hsa-miR-214-3p	CD274	Functional MTI	MIRT438406	Luciferase reporter assay, qRT-PCR	24577056
hsa-miR-214-3p	PAPPA	Functional MTI	MIRT438677	Immunohistochemistry, Immunoprecipitaion, Luciferase reporter assay, qRT-PCR, Western blot	23929716
hsa-miR-214-3p	CADM1	Functional MTI	MIRT438815	Luciferase reporter assay	23301758
hsa-miR-214-3p	LZTS1	Functional MTI	MIRT438741	Luciferase reporter assay, qRT-PCR, Western blot	24802407
hsa-miR-298	BACE1	Functional MTI	MIRT000103	Luciferase reporter assay	18642050
hsa-miR-298	CDKN1A	Functional MTI	MIRT000594	qRT-PCR, Luciferase reporter assay, Western blot	20190813
hsa-miR-298	BAX	Functional MTI	MIRT438317	Luciferase reporter assay, qRT-PCR, Western blot	26064232
hsa-miR-338-3p	SOX4	Functional MTI	MIRT731415	Luciferase reporter assay, Western blot	26252944
hsa-miR-338-3p	TAZ	Functional MTI	MIRT731540	Luciferase reporter assay, qRT-PCR, Western blot	26315112
hsa-miR-338-3p	ADAM17	Functional MTI	MIRT732080	Luciferase reporter assay, qRT-PCR, Western blot	26617808
hsa-miR-338-3p	IRS2	Functional MTI	MIRT732366	Luciferase reporter assay, qRT-PCR, Western blot	28123847
hsa-miR-338-3p	PKLR	Functional MTI	MIRT732613	Luciferase reporter assay, Microarray, qRT-PCR, Western blot	26082033
hsa-miR-338-3p	PKM	Functional MTI	MIRT732802	Luciferase reporter assay, qRT-PCR, Western blot	27508048
hsa-miR-338-3p	HIF1A	Functional MTI	MIRT733004	Immunocytochemistry, Luciferase reporter assay, qRT-PCR, Western blot	26260688
hsa-miR-338-3p	CDH2	Functional MTI	MIRT733871	Immunofluorescence, Immunohistochemistry, Luciferase reporter assay, qRT-PCR, Western blot	27331410
hsa-miR-338-3p	ITGB3	Functional MTI	MIRT735439	Luciferase reporter assay, qRT-PCR, Western blot	27431198
hsa-miR-338-3p	UBE2Q1	Functional MTI	MIRT003038	qRT-PCR, Western blot	18684991
hsa-miR-338-3p	NOVA1	Functional MTI	MIRT003039	qRT-PCR, Western blot	18684991
hsa-miR-338-3p	MAP1A	Functional MTI	MIRT003040	qRT-PCR, Western blot	18684991
hsa-miR-338-3p	DAB2IP	Functional MTI	MIRT003041	qRT-PCR, Western blot	18684991
hsa-miR-338-3p	ZBTB18	Functional MTI	MIRT003042	qRT-PCR, Western blot	18684991
hsa-miR-338-3p	PLA2G4B	Functional MTI	MIRT004685	Immunoblot, Immunocytochemistry, Luciferase reporter assay, Microarray, qRT-PCR	18991333
hsa-miR-338-3p	SMO	Functional MTI	MIRT006455	Luciferase reporter assay, qRT-PCR, Western blot, Western blot;qRT-PCR	21671467
hsa-miR-338-3p	SMO	Functional MTI	MIRT006455	Western blot	23599646
hsa-miR-338-3p	SMO	Functional MTI	MIRT006455	Luciferase reporter assay, qRT-PCR, Western blot	24277750
hsa-miR-338-3p	CCND1	Functional MTI	MIRT006822	Luciferase reporter assay	22912826
hsa-miR-338-3p	CCND1	Functional MTI	MIRT006822	Luciferase reporter assay	22942717
hsa-miR-338-3p	MMP9	Functional MTI	MIRT019229	Western blot;qRT-PCR	21671467
hsa-miR-338-3p	PREX2	Functional MTI	MIRT053064	Immunofluorescence, Microarray, Western blot	24140344
hsa-miR-338-3p	PREX2	Functional MTI	MIRT053064	Immunohistochemistry, Luciferase reporter assay, qRT-PCR, Western blot	24375644
hsa-miR-338-3p	NRP1	Functional MTI	MIRT053764	Immunohistochemistry, Luciferase reporter assay, qRT-PCR, Western blot	24736504
hsa-miR-338-3p	SSX2IP	Functional MTI	MIRT053532	Immunohistochemistry, Luciferase reporter assay, qRT-PCR, Western blot	23826132
hsa-miR-338-3p	MACC1	Functional MTI	MIRT378759	Immunohistochemistry, In situ hybridization, Luciferase reporter assay, qRT-PCR, Western blot	25945841
hsa-miR-338-3p	MACC1	Functional MTI	MIRT378759	Luciferase reporter assay, qRT-PCR, Western blot	26936749
hsa-miR-338-3p	MACC1	Functional MTI	MIRT378759	Luciferase reporter assay, qRT-PCR, Western blot	27694002
hsa-miR-338-3p	ZEB2	Functional MTI	MIRT438341	Immunohistochemistry, In situ hybridization, Luciferase reporter assay, qRT-PCR, Western blot	25945841
hsa-miR-338-5p	BMI1	Functional MTI	MIRT717186	ChIP-seq, Immunohistochemistry, Luciferase reporter assay, qRT-PCR, Western blot	27166996
hsa-miR-338-5p	CD274	Functional MTI	MIRT732863	Luciferase reporter assay	27080341
hsa-miR-338-5p	EFEMP1	Functional MTI	MIRT733233	Immunohistochemistry, Luciferase reporter assay, qRT-PCR, Western blot	28292024
hsa-miR-338-5p	NRP1	Functional MTI	MIRT734640	Luciferase reporter assay, qRT-PCR, Western blot	25204970
hsa-miR-338-5p	SPRY1	Functional MTI	MIRT734857	Luciferase reporter assay	28098403
hsa-miR-338-5p	LPAR1	Functional MTI	MIRT735479	Immunohistochemistry, Luciferase reporter assay, qRT-PCR, Western blot	27508041
hsa-miR-339-3p	FOXO1	Functional MTI	MIRT733783	Western blot	25695055
hsa-miR-339-3p	NFKB1	Functional MTI	MIRT733784	Western blot	25695055
hsa-miR-339-3p	MCL1	Functional MTI	MIRT734201	Luciferase reporter assay	27197185
hsa-miR-3619-5p	PLD2	Functional MTI	MIRT733432	Immunofluorescence, Luciferase reporter assay, Western blot	26787840
hsa-miR-383-3p	PRPF31	Functional MTI	MIRT734899	Luciferase reporter assay, qRT-PCR, Western blot, Immuno-precipitation	26606907
hsa-miR-3928-3p	DICER1	Functional MTI	MIRT053189	Luciferase reporter assay, qRT-PCR, Western blot	22922797
hsa-miR-4496	ABCG2	Functional MTI	MIRT733729	Luciferase reporter assay, Western blot	28008607
hsa-miR-486-3p	MAF	Functional MTI	MIRT733024	Luciferase reporter assay, qRT-PCR, Western blot	25857263
hsa-miR-486-3p	ECM1	Functional MTI	MIRT732986	Luciferase reporter assay	27133046
hsa-miR-486-3p	SYK	Functional MTI	MIRT734475	qRT-PCR, Western blot	25983556
hsa-miR-486-3p	FASN	Functional MTI	MIRT734477	qRT-PCR, Western blot	25983556
hsa-miR-486-3p	PRKCD	Functional MTI	MIRT734493	Luciferase reporter assay, qRT-PCR, Western blot	28339053
hsa-miR-486-3p	BCL11A	Functional MTI	MIRT053329	Luciferase reporter assay, qRT-PCR, Western blot	23593217
hsa-miR-525-3p	ZNF395	Functional MTI	MIRT054613	Luciferase reporter assay, qRT-PCR, Western blot	24599008
hsa-miR-525-3p	ARRB1	Functional MTI	MIRT438235	Luciferase reporter assay	24147004
hsa-miR-525-3p	ESD	Functional MTI	MIRT438236	Luciferase reporter assay	24147004
hsa-miR-525-3p	PPIG	Functional MTI	MIRT438237	Luciferase reporter assay	24147004
hsa-miR-542-5p	HUWE1	Functional MTI	MIRT733138	Luciferase reporter assay, Microarray, qRT-PCR, Western blot	26498360
hsa-miR-542-5p	EGFR	Functional MTI	MIRT006330	Luciferase reporter assay, qRT-PCR, Western blot	22426479
hsa-miR-548p	APOB	Functional MTI	MIRT731658	Immunoprecipitaion, Luciferase reporter assay, qRT-PCR, Western blot	28336556
hsa-miR-548p	LAMTOR5	Functional MTI	MIRT731993	Luciferase reporter assay, qRT-PCR, Western blot	26583881
hsa-miR-551a	CKB	Functional MTI	MIRT731201	Luciferase reporter assay, qRT-PCR,	25601461
hsa-miR-551a	PTP4A3	Functional MTI	MIRT053487	qRT-PCR, Western blot	22469786
hsa-miR-589-5p	MAP3K8	Functional MTI	MIRT734712	Flow, Immunohistochemistry, Luciferase reporter assay, Microarray, qRT-PCR, Western blot	27835990
hsa-miR-589-5p	FXN	Functional MTI	MIRT007229	Luciferase reporter assay	23382970
hsa-miR-589-5p	PTGS2	Functional MTI	MIRT437360	5RACE, Next Generation Sequencing (NGS), qRT-PCR, Western blot	23999091
hsa-miR-593-5p	MFF	Functional MTI	MIRT735020	Luciferase reporter assay, qRT-PCR, Western blot	25912308
hsa-miR-593-5p	PLK1	Functional MTI	MIRT006042	Luciferase reporter assay, qRT-PCR, Western blot	21170987
hsa-miR-624-3p	FXN	Functional MTI	MIRT007236	Luciferase reporter assay	23382970
hsa-miR-633	HMGA2	Functional MTI	MIRT733673	Luciferase reporter assay, qRT-PCR, Western blot	27261623
hsa-miR-633	TGFB1	Functional MTI	MIRT006499	Luciferase reporter assay	20637737
hsa-miR-641	SNAP25	Functional MTI	MIRT438002	Luciferase reporter assay	24391914
hsa-miR-665	CNR2	Functional MTI	MIRT438440	Luciferase reporter assay, Western blot	25111814
hsa-miR-665	CD274	Functional MTI	MIRT438402	Luciferase reporter assay, qRT-PCR	24577056
hsa-miR-761	MFN2	Functional MTI	MIRT734547	Luciferase reporter assay, qRT-PCR, Western blot	26845057
hsa-miR-873-5p	CDK3	Functional MTI	MIRT731162	qRT-PCR, Luciferase reporter assay, Immunohistochemistry, , Western blot	25531331
hsa-miR-873-5p	ABCB1	Functional MTI	MIRT734566	Luciferase reporter assay, qRT-PCR, Western blot	26850595
hsa-miR-873-5p	SRCIN1	Functional MTI	MIRT490745	Luciferase reporter assay, qRT-PCR, Western blot	26807196
hsa-miR-922	CYLD	Functional MTI	MIRT735106	Luciferase reporter assay, qRT-PCR, Western blot	28184924
hsa-miR-941	KDM6B	Functional MTI	MIRT289587	Luciferase reporter assay, Western blot, Immunofluorescence, qRT-PCR	25049231
hsa-miR-941	KDM6B	Functional MTI	MIRT289587	Flow, qRT-PCR, Western blot	27755585
